# Supplementary material for: Trends and predictors of mother-to-child transmission of HIV in an era of protocol changes: Findings from two large health facilities in North East Nigeria
Source: PLoS One. 2019 Nov 11;14(11):e0224670. doi: 10.1371/journal.pone.0224670 (PMC6844480; doi:10.1371/journal.pone.0224670)
Supplement: S1 File — (XLSX) [file pone.0224670.s004.xlsx]

## Sheet: Study Data
rec_count	Hospital	Month	Year	Month/Year	age_wks	sex	birthwt_kg	reasn_pcr	reason_anal	res_rapidtst	artdurpreg	timecomm_ifyes	rec_ arvpro	Ifyes_typearv	arvp_or_art	Inter_inf	Ifyes_ typearv	Inf_everbreast	breastfd_now	breastfeed_optn	agebreastfeedcess_mon	ctx_inf	pcrtest_ res	datspecoll1	datestresrec1	pmtct_period
1	FMC Yola	Oct	2008	2008-10-01	24	Female	99	Probwithfirsttest	Firsttest	Missing	No		Yes	AZT3TCsdNVP	No	Yes	sdNVP	No	No	Notbreastfed	2	Missing	Negative	2008-10-27	2008-12-12	Period1
2	FMC Yola	Oct	2008	2008-10-01	28	Male	99	Probwithfirsttest	Firsttest	Missing	No		Yes	AZT3TCsdNVP	No	Yes	sdNVP	Yes	No	Exclusivebreastfeed	2	Missing	Negative	2008-10-27	2008-12-12	Period1
3	FMC Yola	Oct	2008	2008-10-01	8	Female	99	Firsttest	Firsttest	Missing	No		Yes	AZT3TCsdNVP	No	Yes	sdNVP	Yes	No	Exclusivebreastfeed	2	Missing	Negative	2008-10-27	2008-12-12	Period1
4	FMC Yola	Oct	2008	2008-10-01	12	Female	99	Firsttest	Firsttest	Missing	Yes	Before	No		No	Yes	AZTNVP	Yes	No	Exclusivebreastfeed	1	Missing	Positive	2008-10-27	2008-12-12	Period1
5	FMC Yola	Oct	2008	2008-10-01	12	Male	99	Firsttest	Firsttest	Missing	Yes	During	No		No	Yes	AZTNVP	Yes	No	Exclusivebreastfeed	1	Missing	Positive	2008-10-27	2008-12-12	Period1
6	FMC Yola	Nov	2008	2008-11-01	72	Male	99	Firsttest	Firsttest	Missing	No		Yes	AZT3TCsdNVP	No	Yes	sdNVP	No	No	Notbreastfed	2	Missing	Negative	2008-11-19	2008-12-20	Period1
7	FMC Yola	Nov	2008	2008-11-01	28	Male	99	Probwithfirsttest	Firsttest	Missing	No		Yes	AZT3TCsdNVP	No	Yes	sdNVP	No	No	Notbreastfed	2	Missing	Negative	2008-11-19	2008-12-20	Period1
8	FMC Yola	Nov	2008	2008-11-01	12	Male	99	Firsttest	Firsttest	Missing	No		Yes	AZT3TCsdNVP	No	Yes	sdNVP	No	No	Notbreastfed	3	Missing	Negative	2008-11-19	2008-12-20	Period1
9	FMC Yola	Nov	2008	2008-11-01	56	Female	99	Firsttest	Firsttest	Missing	No		Yes	AZT3TCsdNVP	No	Yes	sdNVP	Yes	No	Exclusivebreastfeed	3	Missing	Negative	2008-11-19	2008-12-20	Period1
10	FMC Yola	Nov	2008	2008-11-01	24	Male	99	Probwithfirsttest	Firsttest	Missing	No		Yes	AZT3TCsdNVP	No	Yes	sdNVP	No	No	Notbreastfed	2	Missing	Negative	2008-11-19	2008-12-20	Period1
11	FMC Yola	Nov	2008	2008-11-01	60	Female	99	Firsttest	Firsttest	Missing	No		Yes	AZT3TCsdNVP	No	Yes	sdNVP	Yes	No	Exclusivebreastfeed	2	Missing	Negative	2008-11-19	2008-12-20	Period1
12	FMC Yola	Nov	2008	2008-11-01	32	Female	99	Probwithfirsttest	Firsttest	Missing	No		Yes	AZT3TCsdNVP	No	Yes	sdNVP	No	No	Notbreastfed	2	Missing	Negative	2008-11-19	2008-12-20	Period1
13	FMC Yola	Dec	2008	2008-12-01	4	Male	99	Firsttest	Firsttest	Missing	No		Yes	AZT3TCsdNVP	No	Yes	sdNVP	Unknown	No	Missing	2	Missing	Negative	2008-12-03	2009-01-25	Period1
14	FMC Yola	Dec	2008	2008-12-01	24	Male	99	Probwithfirsttest	Firsttest	Missing	No		Yes	AZT3TCsdNVP	No	Yes	sdNVP	No	No	Notbreastfed	2	Missing	Negative	2008-12-03	2009-01-25	Period1
15	FMC Yola	Jan	2009	2009-01-01	20	Male	99	Firsttest	Firsttest	Missing	Yes	Before	No		No	Yes	AZTNVP	Yes	No	Exclusivebreastfeed	99	Missing	Positive	2009-01-08	2009-03-25	Period1
16	FMC Yola	Jan	2009	2009-01-02	12	Female	99	Firsttest	Firsttest	Missing	No		Yes	AZT3TCsdNVP	No	Yes	sdNVP	No	No	Notbreastfed	99	Missing	Negative	2009-01-08	2009-03-25	Period1
17	FMC Yola	Jan	2009	2009-01-03	16	Male	99	Firsttest	Firsttest	Missing	No		Yes	AZT3TCsdNVP	No	Yes	sdNVP	No	No	Notbreastfed	99	Missing	Negative	2009-01-08	2009-03-25	Period1
18	FMC Yola	Jan	2009	2009-01-04	8	Female	99	Firsttest	Firsttest	Missing	No		Yes	AZT3TCsdNVP	No	Yes	sdNVP	Yes	No	Exclusivebreastfeed	99	Missing	Missing	2009-01-08	00/00/0000	Period1
19	FMC Yola	Jan	2009	2009-01-05	999	Male	99	Firsttest	Firsttest	Missing	No		Yes	AZT3TCsdNVP	No	Yes	sdNVP	No	No	Notbreastfed	99	Missing	Negative	2009-01-22	2009-03-25	Period1
20	FMC Yola	Jan	2009	2009-01-06	999	Male	99	Firsttest	Firsttest	Missing	No		Yes	AZT3TCsdNVP	No	Yes	sdNVP	No	No	Notbreastfed	99	Missing	Negative	2009-01-22	2009-03-25	Period1
21	FMC Yola	Jan	2009	2009-01-07	999	Female	99	Firsttest	Firsttest	Missing	No		Yes	AZT3TCsdNVP	No	Yes	sdNVP	Yes	No	Exclusivebreastfeed	99	Missing	Negative	2009-01-22	2009-03-25	Period1
22	FMC Yola	Jan	2009	2009-01-08	12	Male	99	Firsttest	Firsttest	Missing	Yes	Before	No		No	Yes	AZTNVP	No	No	Notbreastfed	99	Missing	Positive	2009-01-22	2009-03-20	Period1
23	FMC Yola	Feb	2009	2009-02-01	12	Female	99	Firsttest	Firsttest	Missing	No		Yes	AZT3TCsdNVP	No	Yes	sdNVP	No	No	Notbreastfed	99	Missing	Negative	2009-02-04	2009-03-13	Period1
24	FMC Yola	Feb	2009	2009-02-02	48	Male	99	Probwithfirsttest	Firsttest	Missing	Yes	Before	No		No	Yes	AZTNVP	Yes	No	Exclusivebreastfeed	99	Missing	Positive	2009-02-04	2009-03-20	Period1
25	FMC Yola	Feb	2009	2009-02-03	84	Female	99	Firsttest	Firsttest	Missing	No		Yes	AZT3TCsdNVP	No	Yes	sdNVP	No	No	Notbreastfed	99	Missing	Negative	2009-02-11	2009-03-13	Period1
26	FMC Yola	Feb	2009	2009-02-04	4	Male	99	Firsttest	Firsttest	Missing	No		Yes	AZT3TCsdNVP	No	Yes	sdNVP	No	No	Notbreastfed	99	Missing	Negative	2009-02-11	2009-03-13	Period1
27	FMC Yola	Feb	2009	2009-02-05	48	Male	99	Probwithfirsttest	Firsttest	Missing	No		Yes	AZT3TCsdNVP	No	Yes	sdNVP	No	No	Notbreastfed	99	Missing	Negative	2009-02-11	2009-03-13	Period1
28	FMC Yola	Feb	2009	2009-02-06	12	Female	99	Firsttest	Firsttest	Missing	Yes	Before	No		No	Yes	AZTNVP	Yes	No	Exclusivebreastfeed	99	Missing	Positive	2009-02-25	2009-03-20	Period1
29	FMC Yola	Feb	2009	2009-02-07	8	Female	99	Firsttest	Firsttest	Missing	No		Yes	AZT3TCsdNVP	No	Yes	sdNVP	No	No	Notbreastfed	99	Missing	Negative	2009-02-25	2009-03-20	Period1
30	FMC Yola	Feb	2009	2009-02-08	24	Male	99	Probwithfirsttest	Firsttest	Missing	No		Yes	AZT3TCsdNVP	No	Yes	sdNVP	Yes	No	Exclusivebreastfeed	99	Missing	Negative	2009-02-25	2009-03-20	Period1
31	FMC Yola	Feb	2009	2009-02-09	12	Female	99	Firsttest	Firsttest	Missing	No		Yes	AZT3TCsdNVP	No	Yes	sdNVP	No	No	Notbreastfed	99	Missing	Negative	2009-02-25	2009-03-20	Period1
32	FMC Yola	Feb	2009	2009-02-10	28	Female	99	Probwithfirsttest	Firsttest	Missing	No		Yes	AZT3TCsdNVP	No	Yes	sdNVP	Yes	No	Exclusivebreastfeed	99	Missing	Negative	2009-02-25	2009-03-20	Period1
33	FMC Yola	Feb	2009	2009-02-11	16	Female	99	Firsttest	Firsttest	Missing	Yes	Before	No		No	Yes	AZTNVP	No	No	Notbreastfed	99	Missing	Positive	2009-02-25	2009-03-20	Period1
34	FMC Yola	Mar	2009	2009-03-01	32	Female	99	Probwithfirsttest	Firsttest	Missing	No		Yes	AZT3TCsdNVP	No	Yes	AZTNVP	No	No	Notbreastfed	99	Missing	Negative	2009-03-18	2009-04-27	Period1
35	FMC Yola	Mar	2009	2009-03-02	8	Female	99	Firsttest	Firsttest	Missing	No		Yes	AZT3TCsdNVP	No	Yes	AZTNVP	No	No	Notbreastfed	99	Missing	Negative	2009-03-18	2009-04-27	Period1
36	FMC Yola	Mar	2009	2009-03-03	36	Male	99	Probwithfirsttest	Firsttest	Missing	No		Yes	AZT3TCsdNVP	No	Yes	AZTNVP	Yes	No	Exclusivebreastfeed	99	Missing	Negative	2009-03-18	2009-04-27	Period1
37	FMC Yola	Mar	2009	2009-03-04	36	Male	99	Probwithfirsttest	Firsttest	Missing	No		Yes	AZT3TCsdNVP	No	Yes	AZTNVP	No	No	Notbreastfed	99	Missing	Negative	2009-03-18	2009-04-27	Period1
38	FMC Yola	Mar	2009	2009-03-05	192	Male	99	Firsttest	Firsttest	Negative	No		Yes	AZT3TCsdNVP	No	Yes	AZTNVP	No	No	Notbreastfed	99	Missing	Negative	2009-03-18	2009-04-27	Period1
39	FMC Yola	Mar	2009	2009-03-06	96	Male	99	Firsttest	Firsttest	Negative	No		Yes	AZT3TCsdNVP	No	Yes	AZTNVP	No	No	Notbreastfed	99	Missing	Negative	2009-03-18	2009-04-27	Period1
40	FMC Yola	Mar	2009	2009-03-07	8	Male	99	Firsttest	Firsttest	Missing	Yes	Before	No		No	Yes	AZTNVP	No	No	Notbreastfed	99	Missing	Negative	2009-03-18	2009-04-27	Period1
41	FMC Yola	Mar	2009	2009-03-08	8	Male	99	Firsttest	Firsttest	Missing	Yes	Before	No		No	Yes	AZTNVP	No	No	Notbreastfed	99	Missing	Negative	2009-03-18	2009-04-27	Period1
42	FMC Yola	Apr	2009	2009-04-01	28	Female	99	Probwithfirsttest	Firsttest	Missing	Yes	Before	No		No	No		No	No	Notbreastfed	99	Missing	Positive	2009-04-01	2009-06-28	Period1
43	FMC Yola	Apr	2009	2009-04-02	20	Female	99	Firsttest	Firsttest	Missing	Yes	Before	No		No	No		Yes	No	Exclusivebreastfeed	99	Missing	Positive	2009-04-01	2009-06-28	Period1
44	FMC Yola	Apr	2009	2009-04-03	24	Female	99	Probwithfirsttest	Firsttest	Missing	No		Yes	AZT3TCsdNVP	No	Yes	AZTNVP	No	No	Notbreastfed	99	Missing	Negative	2009-04-01	2009-05-15	Period1
45	FMC Yola	Apr	2009	2009-04-04	16	Female	99	Firsttest	Firsttest	Missing	Yes	Before	No		No	No		Yes	Yes	Exclusivebreastfeed	99	No	Negative	2009-04-15	2009-05-15	Period1
46	FMC Yola	Apr	2009	2009-04-05	12	Female	99	Firsttest	Firsttest	Missing	No		Yes	AZT3TCsdNVP	No	Yes	AZTNVP	No	No	Notbreastfed	99	Missing	Negative	2009-04-15	2009-05-15	Period1
47	FMC Yola	Apr	2009	2009-04-06	24	Female	99	Probwithfirsttest	Firsttest	Missing	Yes	Before	No		No	No		Yes	No	Exclusivebreastfeed	6	No	Negative	2009-04-15	2009-05-15	Period1
48	FMC Yola	Apr	2009	2009-04-07	8	Male	99	Firsttest	Firsttest	Missing	No		Yes	AZT3TCsdNVP	No	Yes	AZTNVP	No	No	Notbreastfed	99	Missing	Negative	2009-04-15	2009-05-15	Period1
49	FMC Yola	Apr	2009	2009-04-08	20	Female	99	Firsttest	Firsttest	Missing	No		Yes	AZT3TCsdNVP	No	Yes	AZTNVP	Yes	No	Exclusivebreastfeed	99	Missing	Negative	2009-04-15	2009-05-15	Period1
50	FMC Yola	Apr	2009	2009-04-09	7	Male	99	Firsttest	Firsttest	Missing	No		Yes	AZT3TCsdNVP	No	Yes	AZTNVP	No	No	Notbreastfed	99	Missing	Negative	2009-04-24	2009-05-15	Period1
51	FMC Yola	Apr	2009	2009-04-10	24	Female	99	Probwithfirsttest	Firsttest	Missing	No		Yes	AZT3TCsdNVP	No	Yes	AZTNVP	Yes	No	Exclusivebreastfeed	99	Missing	Negative	2009-04-24	2009-06-28	Period1
52	FMC Yola	Apr	2009	2009-04-11	12	Female	99	Firsttest	Firsttest	Missing	No		Yes	AZT3TCsdNVP	No	Yes	AZTNVP	No	No	Notbreastfed	99	Missing	Negative	2009-04-24	2009-06-28	Period1
53	FMC Yola	May	2009	2009-05-01	16	Female	99	Firsttest	Firsttest	Missing	No		Yes	AZT3TCsdNVP	No	Yes	AZTNVP	No	No	Notbreastfed	99	Missing	Negative	2009-05-13	2009-06-22	Period1
54	FMC Yola	May	2009	2009-05-02	4	Male	99	Firsttest	Firsttest	Missing	No		Yes	AZT3TCsdNVP	No	Yes	AZTNVP	No	No	Notbreastfed	99	Missing	Negative	2009-05-13	2009-06-22	Period1
55	FMC Yola	Jun	2009	2009-06-01	64	Female	99	Firsttest	Firsttest	Missing	No		Yes	AZT3TCsdNVP	No	Yes	sdNVP	Yes	Yes	Mixedfed	99	Missing	Negative	2009-06-17	2009-08-14	Period1
56	FMC Yola	Jun	2009	2009-06-02	4	Male	99	Firsttest	Firsttest	Missing	No		Yes	AZT3TCsdNVP	No	Yes	sdNVP	No	No	Notbreastfed	99	Missing	Negative	2009-06-17	2009-08-14	Period1
57	FMC Yola	Jun	2009	2009-06-03	8	Male	99	Firsttest	Firsttest	Missing	No		Yes	AZT3TCsdNVP	No	Yes	AZTNVP	No	No	Notbreastfed	99	Missing	Negative	2009-06-17	2009-08-14	Period1
58	FMC Yola	Jun	2009	2009-06-04	48	Male	99	Probwithfirsttest	Firsttest	Missing	No		Yes	AZT3TCsdNVP	No	Yes	AZTNVP	No	No	Notbreastfed	99	Missing	Negative	2009-06-17	2009-08-14	Period1
59	FMC Yola	Jun	2009	2009-06-05	12	Male	99	Firsttest	Firsttest	Missing	No		Yes	AZT3TCsdNVP	No	Yes	AZTNVP	No	No	Notbreastfed	99	Missing	Negative	2009-06-17	2009-08-14	Period1
60	FMC Yola	Jun	2009	2009-06-06	24	Female	99	Probwithfirsttest	Firsttest	Missing	No		Yes	AZT3TCsdNVP	No	Yes	AZTNVP	Yes	Yes	Mixedfed	99	Missing	Negative	2009-06-17	2009-08-14	Period1
61	FMC Yola	Jun	2009	2009-06-07	16	Female	99	Firsttest	Firsttest	Missing	No		Yes	AZT3TCsdNVP	No	Yes	sdNVP	No	No	Notbreastfed	99	Missing	Negative	2009-06-17	2009-08-14	Period1
62	FMC Yola	Jun	2009	2009-06-08	8	Male	99	Firsttest	Firsttest	Missing	No		Yes	AZT3TCsdNVP	No	Yes	AZTNVP	No	No	Notbreastfed	99	Missing	Negative	2009-06-17	2009-08-14	Period1
63	FMC Yola	Jun	2009	2009-06-09	12	Female	99	Firsttest	Firsttest	Missing	No		Yes	AZT3TCsdNVP	No	Yes	AZTNVP	No	No	Notbreastfed	99	Missing	Negative	2009-06-17	2009-08-14	Period1
64	FMC Yola	Jun	2009	2009-06-10	8	Male	99	Firsttest	Firsttest	Missing	No		Yes	AZT3TCsdNVP	No	Yes	sdNVP	Yes	Yes	Exclusivebreastfeed	99	Missing	Negative	2009-06-17	2009-08-14	Period1
65	FMC Yola	Jun	2009	2009-06-11	8	Male	99	Firsttest	Firsttest	Missing	No		Yes	AZT3TCsdNVP	No	Yes	AZTNVP	No	No	Notbreastfed	99	Missing	Negative	2009-06-17	2009-08-14	Period1
66	FMC Yola	Jun	2009	2009-06-12	8	Male	99	Firsttest	Firsttest	Missing	No		Yes	AZT3TCsdNVP	No	Yes	AZTNVP	No	No	Notbreastfed	99	Missing	Negative	2009-06-17	2009-08-14	Period1
67	FMC Yola	Jun	2009	2009-06-13	16	Male	99	Firsttest	Firsttest	Missing	No		Yes	AZT3TCsdNVP	No	Yes	AZTNVP	No	No	Notbreastfed	99	Missing	Negative	2009-06-17	2009-08-14	Period1
68	FMC Yola	Jun	2009	2009-06-14	16	Male	99	Firsttest	Firsttest	Missing	No		Yes	AZT3TCsdNVP	No	Yes	AZTNVP	No	No	Notbreastfed	99	Missing	Negative	2009-06-17	2009-08-14	Period1
69	FMC Yola	Jul	2009	2009-07-01	52	Male	99	Probwithfirsttest	Firsttest	Missing	No		Yes	AZT3TCsdNVP	No	Yes	AZTNVP	Yes	No	Exclusivebreastfeed	99	Missing	Negative	2009-07-22	2009-08-24	Period1
70	FMC Yola	Jul	2009	2009-07-02	32	Male	99	Probwithfirsttest	Firsttest	Missing	Yes	Before	No		No	No		Yes	No	Exclusivebreastfeed	99	Missing	Positive	2009-07-22	2009-08-24	Period1
71	FMC Yola	Jul	2009	2009-07-03	36	Female	99	Probwithfirsttest	Firsttest	Missing	No		Yes	AZT3TCsdNVP	No	Yes	AZTNVP	Yes	No	Exclusivebreastfeed	99	Missing	Negative	2009-07-22	2009-08-24	Period1
72	FMC Yola	Jul	2009	2009-07-04	8	Male	99	Firsttest	Firsttest	Missing	Yes	Before	No		No	No		Yes	No	Exclusivebreastfeed	99	Missing	Positive	2009-07-24	2009-08-28	Period1
73	FMC Yola	Aug	2009	2009-08-01	4	Male	99	Firsttest	Firsttest	Missing	No		No		No	Missing		No	No	Notbreastfed	1	Missing	Negative	2009-08-12	2009-10-05	Period1
74	FMC Yola	Aug	2009	2009-08-02	8	Female	99	Firsttest	Firsttest	Missing	No		Yes	AZT3TCsdNVP	No	Yes	AZTNVP	Yes	Yes	Exclusivebreastfeed	2	Missing	Negative	2009-08-12	2009-10-05	Period1
75	FMC Yola	Aug	2009	2009-08-03	6	Male	99	Firsttest	Firsttest	Missing	Yes	Before	No		No	Yes	AZTNVP	Yes	Yes	Exclusivebreastfeed	2	No	Negative	2009-08-12	2009-10-05	Period1
76	FMC Yola	Aug	2009	2009-08-04	24	Male	99	Probwithfirsttest	Firsttest	Missing	No		Yes	AZT3TCsdNVP	No	Yes	AZTNVP	No	No	Notbreastfed	2	Missing	Negative	2009-08-12	2009-10-05	Period1
77	FMC Yola	Aug	2009	2009-08-05	32	Male	99	Probwithfirsttest	Firsttest	Missing	No		Yes	AZTsdNVP	No	Yes	AZTNVP	No	No	Notbreastfed	2	No	Negative	2009-08-12	2009-10-05	Period1
78	FMC Yola	Aug	2009	2009-08-06	8	Female	99	Firsttest	Firsttest	Missing	No		Yes	AZT3TCsdNVP	No	Yes	AZTNVP	No	No	Notbreastfed	2	Missing	Negative	2009-08-26	2009-10-05	Period1
79	FMC Yola	Aug	2009	2009-08-07	40	Female	99	Probwithfirsttest	Firsttest	Missing	Yes	Before	No		No	Yes	AZTNVP	No	No	Notbreastfed	10	Missing	Negative	2009-08-26	2009-10-05	Period1
80	FMC Yola	Aug	2009	2009-08-08	6	Female	99	Firsttest	Firsttest	Missing	No		No		No	Yes	sdNVP	No	No	Notbreastfed	2	Missing	Negative	2009-08-27	2009-10-05	Period1
81	FMC Yola	Sep	2009	2009-09-01	32	Male	99	Probwithfirsttest	Firsttest	Missing	Yes	Before	No		No	No		Yes	Yes	Exclusivebreastfeed	8	Missing	Negative	2009-09-09	2009-10-12	Period1
82	FMC Yola	Sep	2009	2009-09-02	32	Male	99	Probwithfirsttest	Firsttest	Missing	No		Yes	AZT3TCsdNVP	No	Yes	AZTNVP	No	No	Notbreastfed	8	Missing	Negative	2009-09-09	2009-10-12	Period1
83	FMC Yola	Sep	2009	2009-09-03	8	Female	99	Firsttest	Firsttest	Missing	No		Yes	AZT3TCsdNVP	No	Yes	AZTNVP	Yes	Yes	Exclusivebreastfeed	2	Missing	Negative	2009-09-23	2009-11-16	Period1
84	FMC Yola	Sep	2009	2009-09-04	16	Male	99	Firsttest	Firsttest	Missing	Yes	Before	No		No	No		Yes	Yes	Exclusivebreastfeed	4	Missing	Positive	2009-09-23	2009-11-05	Period1
85	FMC Yola	Sep	2009	2009-09-05	64	Male	99	Firsttest	Firsttest	Negative	Yes	During	No		No	Yes	AZTNVP	No	No	Notbreastfed	16	No	Negative	2009-09-23	2009-10-30	Period1
86	FMC Yola	Oct	2009	2009-10-01	24	Female	99	Probwithfirsttest	Firsttest	Missing	No		Yes	AZT3TCsdNVP	No	Yes	AZTNVP	No	No	Notbreastfed	99	Missing	Negative	2009-10-07	2009-11-19	Period1
87	FMC Yola	Oct	2009	2009-10-02	24	Female	99	Probwithfirsttest	Firsttest	Missing	No		Yes	AZT3TCsdNVP	No	Yes	AZTNVP	No	No	Notbreastfed	6	Missing	Negative	2009-10-13	2009-11-19	Period1
88	FMC Yola	Oct	2009	2009-10-03	7	Male	99	Firsttest	Firsttest	Missing	No		Yes	AZT3TCsdNVP	No	Yes	sdNVP	No	No	Notbreastfed	2	Missing	Negative	2009-10-16	2009-11-19	Period1
89	FMC Yola	Oct	2009	2009-10-04	20	Male	99	Firsttest	Firsttest	Missing	No		Yes	AZT3TCsdNVP	No	Yes	AZTNVP	No	No	Notbreastfed	5	Missing	Negative	2009-10-19	2009-11-19	Period1
90	FMC Yola	Oct	2009	2009-10-05	8	Male	99	Firsttest	Firsttest	Missing	Yes	During	No		No	Yes	AZTNVP	No	No	Notbreastfed	99	Missing	Negative	2009-10-23	2009-12-15	Period1
91	FMC Yola	Oct	2009	2009-10-06	8	Female	99	Firsttest	Firsttest	Missing	No		Yes	AZT3TCsdNVP	No	Yes	sdNVP	No	No	Notbreastfed	2	Missing	Negative	2009-10-28	2009-12-15	Period1
92	FMC Yola	Oct	2009	2009-10-07	8	Male	99	Firsttest	Firsttest	Missing	Yes	Before	No		No	Yes	AZTNVP	No	No	Notbreastfed	99	No	Negative	2009-10-28	2009-12-15	Period1
93	FMC Yola	Nov	2009	2009-11-01	52	Female	99	Probwithfirsttest	Firsttest	Negative	Yes	Before	No		No	Yes	AZTNVP	No	No	Notbreastfed	13	Missing	Negative	2009-11-02	2009-12-15	Period1
94	FMC Yola	Nov	2009	2009-11-02	6	Female	99	Firsttest	Firsttest	Missing	No		Yes	AZT3TCsdNVP	No	Yes	AZTNVP	No	No	Notbreastfed	2	Missing	Negative	2009-11-04	2009-12-15	Period1
95	FMC Yola	Nov	2009	2009-11-03	8	Female	99	Firsttest	Firsttest	Missing	No		Yes	AZT3TCsdNVP	No	Yes	AZTNVP	Yes	Yes	Exclusivebreastfeed	2	Missing	Negative	2009-11-06	2009-12-15	Period1
96	FMC Yola	Nov	2009	2009-11-04	48	Female	99	Probwithfirsttest	Firsttest	Negative	Yes	Before	No		No	Yes	AZTNVP	No	No	Notbreastfed	12	Missing	Negative	2009-11-09	2009-12-15	Period1
97	FMC Yola	Nov	2009	2009-11-05	8	Male	99	Firsttest	Firsttest	Missing	No		Yes	AZT3TCsdNVP	No	Yes	AZTNVP	No	No	Notbreastfed	2	Missing	Negative	2009-11-09	2009-12-15	Period1
98	FMC Yola	Nov	2009	2009-11-06	6	Male	99	Firsttest	Firsttest	Missing	No		Yes	AZT3TCsdNVP	No	Yes	AZTNVP	No	No	Notbreastfed	2	Missing	Negative	2009-11-16	2009-12-15	Period1
99	FMC Yola	Nov	2009	2009-11-07	32	Female	99	Probwithfirsttest	Firsttest	Missing	No		Yes	AZT3TCsdNVP	No	Yes	AZTNVP	No	No	Notbreastfed	8	Missing	Negative	2009-11-20	2009-12-15	Period1
100	FMC Yola	Nov	2009	2009-11-08	28	Male	99	Probwithfirsttest	Firsttest	Missing	No		No		No	No		Yes	Yes	Exclusivebreastfeed	7	Missing	Positive	2009-11-20	2009-12-15	Period1
101	FMC Yola	Nov	2009	2009-11-09	20	Male	99	Firsttest	Firsttest	Missing	No		No		No	No		Yes	Yes	Exclusivebreastfeed	5	Missing	Positive	2009-11-23	2009-12-15	Period1
102	FMC Yola	Nov	2009	2009-11-10	6	Male	99	Firsttest	Firsttest	Missing	Yes	Before	No		No	Yes	AZTNVP	No	No	Notbreastfed	2	Missing	Negative	2009-11-23	2009-12-15	Period1
103	FMC Yola	Nov	2009	2009-11-11	16	Male	99	Firsttest	Firsttest	Missing	No		No		No	No		Yes	Yes	Exclusivebreastfeed	99	No	Negative	2009-11-23	2009-12-15	Period1
104	FMC Yola	Nov	2009	2009-11-12	8	Female	99	Firsttest	Firsttest	Missing	Yes	During	No		No	Yes	AZTNVP	Yes	Yes	Exclusivebreastfeed	99	No	Negative	2009-11-23	2009-12-15	Period1
105	FMC Yola	Nov	2009	2009-11-13	12	Female	99	Firsttest	Firsttest	Missing	No		Yes	AZT3TCsdNVP	No	Yes	AZTNVP	No	No	Notbreastfed	3	Missing	Negative	2009-11-25	2009-12-15	Period1
106	FMC Yola	Nov	2009	2009-11-14	12	Male	99	Firsttest	Firsttest	Missing	Yes	Before	No		No	Yes	AZTNVP	No	No	Notbreastfed	99	No	Negative	2009-11-25	2009-12-15	Period1
107	FMC Yola	Nov	2009	2009-11-15	24	Female	99	Probwithfirsttest	Firsttest	Missing	No		Yes	AZT3TCsdNVP	No	Yes	AZTNVP	No	No	Notbreastfed	6	Missing	Missing	2009-11-30	00/00/00	Period1
108	FMC Yola	Dec	2009	2009-12-01	6	Male	99	Firsttest	Firsttest	Missing	Yes	Before	No		No	Yes	sdNVP	No	No	Notbreastfed	2	Missing	Negative	2009-12-01	2009-12-31	Period1
109	FMC Yola	Dec	2009	2009-12-02	44	Male	99	Probwithfirsttest	Firsttest	Negative	No		Yes	AZT3TCsdNVP	No	Yes	AZTNVP	Yes	Yes	Exclusivebreastfeed	11	Missing	Negative	2009-12-01	2009-12-31	Period1
110	FMC Yola	Dec	2009	2009-12-03	24	Female	99	Probwithfirsttest	Firsttest	Missing	No		Yes	AZT3TCsdNVP	No	Yes	AZTNVP	Yes	Yes	Exclusivebreastfeed	6	Missing	Negative	2009-12-02	2009-12-31	Period1
111	FMC Yola	Dec	2009	2009-12-04	12	Male	99	Firsttest	Firsttest	Missing	No		No		No	No		Yes	Yes	Exclusivebreastfeed	3	Missing	Positive	2009-12-02	2009-12-31	Period1
112	FMC Yola	Dec	2009	2009-12-05	8	Female	99	Firsttest	Firsttest	Missing	No		No		No	No		No	No	Notbreastfed	2	Missing	Positive	2009-12-10	2009-12-31	Period1
113	FMC Yola	Dec	2009	2009-12-06	6	Female	99	Firsttest	Firsttest	Missing	Yes	Before	No		No	Yes	sdNVP	No	No	Notbreastfed	2	Missing	Negative	2009-12-10	2009-12-31	Period1
114	FMC Yola	Dec	2009	2009-12-07	20	Male	99	Firsttest	Firsttest	Missing	Yes	Before	No		No	Yes	AZTNVP	No	No	Notbreastfed	5	Missing	Negative	2009-12-10	2009-12-31	Period1
115	FMC Yola	Dec	2009	2009-12-08	6	Female	99	Firsttest	Firsttest	Missing	No		No		No	Yes	sdNVP	No	No	Notbreastfed	2	Missing	Negative	2009-12-14	2009-12-31	Period1
116	FMC Yola	Dec	2009	2009-12-09	6	Female	99	Firsttest	Firsttest	Missing	Yes	Before	No		No	No		Yes	Yes	Exclusivebreastfeed	2	Yesstarttoday	Negative	2009-12-15	2009-12-31	Period1
117	FMC Yola	Dec	2009	2009-12-10	6	Male	99	Firsttest	Firsttest	Missing	Missing		Missing		Missing	Yes	AZTNVP	No	No	Notbreastfed	2	Missing	Negative	2009-12-15	2009-12-31	Period1
118	FMC Yola	Dec	2009	2009-12-11	7	Female	99	Firsttest	Firsttest	Missing	Yes	Before	No		No	Yes	AZTNVP	No	No	Notbreastfed	2	Missing	Negative	2009-12-16	2009-12-31	Period1
119	FMC Yola	Dec	2009	2009-12-12	36	Female	99	Probwithfirsttest	Firsttest	Missing	No		Yes	AZT3TCsdNVP	No	Yes	AZTNVP	No	No	Notbreastfed	9	Missing	Negative	2009-12-17	2009-12-31	Period1
120	FMC Yola	Dec	2009	2009-12-13	6	Male	99	Firsttest	Firsttest	Missing	No		Yes	AZT3TCsdNVP	No	Yes	AZTNVP	No	No	Notbreastfed	2	Missing	Negative	2009-12-21	2009-12-31	Period1
121	FMC Yola	Dec	2009	2009-12-14	8	Female	99	Firsttest	Firsttest	Missing	Yes	Before	No		No	Yes	AZTNVP	Yes	Yes	Exclusivebreastfeed	2	Missing	Negative	2009-12-21	2009-12-31	Period1
122	FMC Yola	Jan	2010	2010-01-01	6	Male	99	Firsttest	Firsttest	Missing	Yes	Before	No		No	Yes	AZTNVP	Yes	Yes	Exclusivebreastfeed	2	Yesstarttoday	Negative	2010-01-01	2010-02-15	Period1
123	FMC Yola	Jan	2010	2010-01-02	6	Female	99	Firsttest	Firsttest	Missing	Yes	Before	No		No	Yes	AZTNVP	No	No	Notbreastfed	2	Yesstarttoday	Negative	2010-01-04	2010-02-15	Period1
124	FMC Yola	Jan	2010	2010-01-03	6	Male	99	Firsttest	Firsttest	Missing	Yes	Before	No		No	Yes	AZTNVP	No	No	Notbreastfed	2	Yesstarttoday	Negative	2010-01-04	2010-02-15	Period1
125	FMC Yola	Jan	2010	2010-01-04	6	Male	99	Firsttest	Firsttest	Missing	No		Yes	AZT3TCsdNVP	No	Yes	AZTNVP	Yes	Yes	Exclusivebreastfeed	2	Yesdaily	Negative	2010-01-04	2010-02-15	Period1
126	FMC Yola	Jan	2010	2010-01-05	32	Male	99	Probwithfirsttest	Firsttest	Missing	No		Yes	AZT3TCsdNVP	No	Yes	AZTNVP	Yes	Yes	Exclusivebreastfeed	8	Yesdaily	Negative	2010-01-06	2010-02-15	Period1
127	FMC Yola	Jan	2010	2010-01-06	6	Male	99	Firsttest	Firsttest	Missing	No		Yes	AZT3TCsdNVP	No	Yes	AZTNVP	No	No	Notbreastfed	2	No	Negative	2010-01-08	2010-02-15	Period1
128	FMC Yola	Jan	2010	2010-01-07	56	Female	99	Firsttest	Firsttest	Positive	No		No		No	No		Yes	Yes	Mixedfed	14	No	Positive	2010-01-11	2010-02-15	Period1
129	FMC Yola	Jan	2010	2010-01-08	7	Male	99	Firsttest	Firsttest	Missing	No		Yes	AZT3TCsdNVP	No	Yes	AZTNVP	No	No	Notbreastfed	2	No	Negative	2010-01-11	2010-02-15	Period1
130	FMC Yola	Jan	2010	2010-01-09	7	Female	99	Firsttest	Firsttest	Missing	No		Yes	AZT3TCsdNVP	No	Yes	AZTNVP	No	No	Notbreastfed	2	Missing	Negative	2010-01-11	2010-02-15	Period1
131	FMC Yola	Jan	2010	2010-01-10	12	Male	99	Firsttest	Firsttest	Missing	No		Yes	AZT3TCsdNVP	No	Yes	AZTNVP	No	No	Notbreastfed	3	Yesstarttoday	Negative	2010-01-13	2010-02-15	Period1
132	FMC Yola	Jan	2010	2010-01-11	44	Female	99	Probwithfirsttest	Firsttest	Missing	No		Yes	AZT3TCsdNVP	No	Yes	AZTNVP	No	No	Notbreastfed	11	Yesstarttoday	Negative	2010-01-13	2010-02-15	Period1
133	FMC Yola	Jan	2010	2010-01-12	12	Male	99	Firsttest	Firsttest	Missing	No		Yes	AZTsdNVP	No	No		No	No	Notbreastfed	3	No	Negative	2010-01-25	2010-03-16	Period1
134	FMC Yola	Jan	2010	2010-01-13	6	Female	99	Firsttest	Firsttest	Missing	No		Yes	AZT3TCsdNVP	No	Yes	AZTNVP	Yes	Yes	Mixedfed	2	No	Negative	2010-01-27	2010-03-16	Period1
135	FMC Yola	Jan	2010	2010-01-14	10	Female	99	Firsttest	Firsttest	Missing	No		Yes	AZTsdNVP	No	No		No	No	Notbreastfed	3	No	Negative	2010-01-29	2010-03-16	Period1
136	FMC Yola	Feb	2010	2010-02-01	6	Female	99	Firsttest	Firsttest	Missing	No		Yes	AZT3TCsdNVP	No	Yes	AZTNVP	Yes	Yes	Exclusivebreastfeed	2	No	Negative	2010-02-01	2010-03-16	Period1
137	FMC Yola	Feb	2010	2010-02-02	36	Male	99	Probwithfirsttest	Firsttest	Negative	No		Yes	AZT3TCsdNVP	No	No		No	No	Notbreastfed	9	No	Negative	2010-02-02	2010-03-16	Period1
138	FMC Yola	Feb	2010	2010-02-03	16	Male	99	Firsttest	Firsttest	Missing	No		Yes	AZT3TCsdNVP	No	Yes	AZTNVP	No	No	Notbreastfed	4	Yesstarttoday	Negative	2010-02-05	2010-03-16	Period1
139	FMC Yola	Feb	2010	2010-02-04	6	Male	99	Firsttest	Firsttest	Missing	No		Yes	AZT3TCsdNVP	No	No		Yes	Yes	Exclusivebreastfeed	2	Yesstarttoday	Negative	2010-02-08	2010-03-16	Period1
140	FMC Yola	Feb	2010	2010-02-05	6	Male	99	Firsttest	Firsttest	Missing	Yes	Before	No		No	Yes	AZTNVP	Yes	Yes	Exclusivebreastfeed	2	Yesstarttoday	Negative	2010-02-10	2010-03-16	Period1
141	FMC Yola	Feb	2010	2010-02-06	24	Female	99	Probwithfirsttest	Firsttest	Missing	Yes	Before	No		No	Yes	AZTNVP	Yes	Yes	Exclusivebreastfeed	6	No	Negative	2010-02-12	2010-03-16	Period1
142	FMC Yola	Feb	2010	2010-02-07	88	Male	99	Firsttest	Firsttest	Negative	No		Yes	AZT3TCsdNVP	No	Yes	AZTNVP	Yes	Yes	Exclusivebreastfeed	22	Yesdaily	Negative	2010-02-19	2010-03-16	Period1
143	FMC Yola	Feb	2010	2010-02-08	10	Female	99	Firsttest	Firsttest	Missing	No		Yes	AZT3TCsdNVP	No	Yes	AZTNVP	No	No	Notbreastfed	3	No	Negative	2010-02-19	2010-03-16	Period1
144	FMC Yola	Feb	2010	2010-02-09	9	Male	99	Firsttest	Firsttest	Missing	Yes	Before	No		No	Yes	AZTNVP	No	No	Notbreastfed	2	Yesstarttoday	Negative	2010-02-19	2010-03-16	Period1
145	FMC Yola	Feb	2010	2010-02-10	32	Female	99	Probwithfirsttest	Firsttest	Missing	No		Yes	AZT3TCsdNVP	No	No		Yes	No	Exclusivebreastfeed	3	No	Negative	2010-02-22	2010-03-16	Period1
146	FMC Yola	Feb	2010	2010-02-11	16	Female	99	Firsttest	Firsttest	Positive	No		No		No	No		Yes	Yes	Mixedfed	4	Missing	Positive	2010-02-22	2010-03-16	Period1
147	FMC Yola	Feb	2010	2010-02-12	6	Male	99	Firsttest	Firsttest	Missing	No		Yes	AZT3TCsdNVP	No	Yes	AZTNVP	No	No	Notbreastfed	2	No	Negative	2010-02-22	2010-03-16	Period1
148	FMC Yola	Feb	2010	2010-02-13	10	Male	99	Firsttest	Firsttest	Missing	No		Yes	AZT3TCsdNVP	No	Yes	AZTNVP	No	No	Notbreastfed	3	No	Negative	2010-02-22	2010-03-16	Period1
149	FMC Yola	Feb	2010	2010-02-14	40	Male	99	Probwithfirsttest	Firsttest	Positive	No		Yes	AZT3TCsdNVP	No	Yes	AZTNVP	No	No	Notbreastfed	10	No	Positive	2010-02-23	2010-03-16	Period1
150	FMC Yola	Feb	2010	2010-02-15	12	Female	99	Firsttest	Firsttest	Missing	No		Yes	AZT3TCsdNVP	No	Yes	AZTNVP	Yes	Yes	Exclusivebreastfeed	3	Yesdaily	Negative	2010-02-24	2010-03-16	Period1
151	FMC Yola	Feb	2010	2010-02-16	16	Male	99	Firsttest	Firsttest	Missing	No		No		No	No		Yes	Yes	Mixedfed	4	Missing	Positive	2010-02-25	2010-03-31	Period1
152	FMC Yola	Mar	2010	2010-03-01	6	Female	99	Firsttest	Firsttest	Missing	No		Yes	AZT3TCsdNVP	No	Yes	AZTNVP	No	No	Notbreastfed	99	Yesdaily	Negative	2010-03-01	2010-03-30	Period1
153	FMC Yola	Mar	2010	2010-03-01	6	Male	99	Firsttest	Firsttest	Missing	Yes	During	No		No	Yes	AZTNVP	Yes	Yes	Exclusivebreastfeed	99	Yesdaily	Negative	2010-03-01	2010-03-30	Period1
154	FMC Yola	Mar	2010	2010-03-01	48	Female	99	Probwithfirsttest	Firsttest	Negative	No		Yes	AZT3TCsdNVP	No	Yes	AZTNVP	No	No	Notbreastfed	99	No	Negative	2010-03-03	2010-03-30	Period1
155	FMC Yola	Mar	2010	2010-03-01	8	Male	99	Firsttest	Firsttest	Missing	No		Yes	AZT3TCsdNVP	No	Yes	AZTNVP	No	No	Notbreastfed	99	Yesdaily	Negative	2010-03-09	2010-03-30	Period1
156	FMC Yola	Mar	2010	2010-03-01	28	Female	99	Probwithfirsttest	Firsttest	Missing	Yes	Before	No		No	Yes	AZTNVP	No	No	Notbreastfed	99	Yesstarttoday	Negative	2010-03-10	2010-03-30	Period1
157	FMC Yola	Mar	2010	2010-03-01	20	Female	99	Firsttest	Firsttest	Missing	Yes	Before	No		No	No		Yes	Yes	Exclusivebreastfeed	99	Yesstarttoday	Negative	2010-03-10	2010-03-30	Period1
158	FMC Yola	Mar	2010	2010-03-01	6	Male	99	Firsttest	Firsttest	Missing	No		No		No	Yes	AZTNVP	Yes	Yes	Missing	99	Yesstarttoday	Negative	2010-03-11	2010-03-30	Period1
159	FMC Yola	Mar	2010	2010-03-01	32	Female	99	Probwithfirsttest	Firsttest	Missing	Yes	Before	No		No	Yes	AZTNVP	No	No	Notbreastfed	99	Yesstarttoday	Negative	2010-03-12	2010-03-30	Period1
160	FMC Yola	Mar	2010	2010-03-01	6	Female	99	Firsttest	Firsttest	Missing	Yes	Before	No		No	Yes	AZTNVP	Yes	Missing	Mixedfed	99	Yesstarttoday	Negative	2010-03-18	2010-04-30	Period1
161	FMC Yola	Mar	2010	2010-03-01	8	Female	99	Firsttest	Firsttest	Missing	No		Yes	AZT3TCsdNVP	No	Yes	AZTNVP	No	No	Notbreastfed	99	Yesstarttoday	Negative	2010-03-22	2010-04-30	Period1
162	FMC Yola	Mar	2010	2010-03-01	36	Male	99	Probwithfirsttest	Firsttest	Indeterminate	No		No		No	No		Yes	No	Exclusivebreastfeed	99	No	Negative	2010-03-30	2010-04-30	Period1
163	FMC Yola	Apr	2010	2010-04-01	12	Male	99	Firsttest	Firsttest	Missing	No		Yes	AZT3TCsdNVP	No	Yes	AZTNVP	Yes	Yes	Exclusivebreastfeed	99	Yesstarttoday	Negative	2010-04-09	2010-04-30	TransitionalPeriod
164	FMC Yola	Apr	2010	2010-04-01	6	Male	99	Firsttest	Firsttest	Missing	No		Yes	AZT3TCsdNVP	No	Yes	AZTNVP	No	No	Notbreastfed	99	Yesdaily	Negative	2010-04-06	2010-04-30	TransitionalPeriod
165	FMC Yola	Apr	2010	2010-04-01	6	Male	99	Firsttest	Firsttest	Missing	No		Yes	AZTsdNVP	No	Yes	AZTNVP	No	No	Notbreastfed	99	Yesdaily	Negative	2010-04-06	2010-04-30	TransitionalPeriod
166	FMC Yola	Apr	2010	2010-04-01	28	Female	99	Probwithfirsttest	Firsttest	Missing	No		No		No	No		Yes	Yes	Exclusivebreastfeed	99	No	Positive	2010-04-08	2010-05-14	TransitionalPeriod
167	FMC Yola	Apr	2010	2010-04-01	20	Female	99	Repeat6weeks	SecondTest	Missing	Yes	Before	No		No	Yes	AZTNVP	No	No	Notbreastfed	3	No	Negative	2010-04-19	2010-05-14	TransitionalPeriod
168	FMC Yola	Apr	2010	2010-04-01	7	Male	99	Firsttest	Firsttest	Missing	Yes	Before	No		No	Yes	AZTNVP	No	No	Notbreastfed	99	Yesstarttoday	Negative	2010-04-19	2010-05-14	TransitionalPeriod
169	FMC Yola	Apr	2010	2010-04-01	6	Female	99	Firsttest	Firsttest	Missing	No		Yes	AZTsdNVP	No	Yes	AZTNVP	No	No	Notbreastfed	99	Yesstarttoday	Negative	2010-04-20	2010-05-14	TransitionalPeriod
170	FMC Yola	Apr	2010	2010-04-01	64	Female	99	Firsttest	Firsttest	Missing	No		No		No	No		Yes	Yes	Exclusivebreastfeed	99	No	Positive	2010-04-27	2010-05-14	TransitionalPeriod
171	FMC Yola	Apr	2010	2010-04-01	20	Male	99	Firsttest	Firsttest	Missing	No		No		No	No		Yes	Yes	Exclusivebreastfeed	99	No	Negative	2010-04-28	2010-05-14	TransitionalPeriod
172	FMC Yola	Apr	2010	2010-04-01	6	Male	99	Firsttest	Firsttest	Missing	No		Yes	Tripleregimen	No	Yes	AZTNVP	Yes	Yes	Exclusivebreastfeed	99	Yesstarttoday	Negative	2010-04-29	2010-05-31	TransitionalPeriod
173	FMC Yola	May	2010	2010-05-01	72	Male	99	Firsttest	Firsttest	Positive	No		No		No	No		Yes	Yes	Exclusivebreastfeed	99	No	Positive	2010-05-05	2010-07-19	TransitionalPeriod
174	FMC Yola	May	2010	2010-05-01	6	Female	99	Firsttest	Firsttest	Missing	Yes	Before	No		No	Yes	AZTNVP	No	No	Notbreastfed	99	Yesstarttoday	Negative	2010-05-06	2010-05-31	TransitionalPeriod
175	FMC Yola	May	2010	2010-05-01	6	Male	99	Firsttest	Firsttest	Missing	Yes	Before	No		No	Yes	AZTNVP	Yes	Yes	Exclusivebreastfeed	99	Yesstarttoday	Negative	2010-05-17	2010-07-19	TransitionalPeriod
176	FMC Yola	May	2010	2010-05-01	16	Female	99	Firsttest	Firsttest	Missing	Yes	During	No		No	No		Yes	Yes	Exclusivebreastfeed	99	Yesstarttoday	Negative	2010-05-18	2010-07-19	TransitionalPeriod
177	FMC Yola	May	2010	2010-05-01	44	Male	99	Probwithfirsttest	Firsttest	Negative	No		No		No	No		No	No	Notbreastfed	99	No	Negative	2010-05-18	2010-07-19	TransitionalPeriod
178	FMC Yola	May	2010	2010-05-01	20	Male	99	Firsttest	Firsttest	Missing	Yes	Before	No		No	Yes	AZTNVP	No	No	Notbreastfed	99	Yesstarttoday	Negative	2010-05-25	2010-07-19	TransitionalPeriod
179	FMC Yola	May	2010	2010-05-01	6	Female	99	Firsttest	Firsttest	Missing	No		Yes	AZT3TCsdNVP	No	Yes	AZTNVP	No	No	Notbreastfed	99	Yesstarttoday	Negative	2010-05-25	2010-07-19	TransitionalPeriod
180	FMC Yola	May	2010	2010-05-01	20	Male	99	Repeat6weeks	SecondTest	Missing	No		Yes	Tripleregimen	No	Yes	AZTNVP	Yes	No	Exclusivebreastfeed	3	No	Negative	2010-05-26	2010-07-19	TransitionalPeriod
181	FMC Yola	May	2010	2010-05-01	6	Female	99	Firsttest	Firsttest	Missing	No		Yes	AZT3TCsdNVP	No	Yes	AZTNVP	No	No	Notbreastfed	99	Yesstarttoday	Negative	2010-05-26	2010-07-19	TransitionalPeriod
182	FMC Yola	Jun	2010	2010-06-01	32	Female	99	Probwithfirsttest	Firsttest	Missing	Yes	Before	No		No	Yes	AZTNVP	Yes	No	Exclusivebreastfeed	6	Yesstarttoday	Negative	2010-06-04	2010-07-19	TransitionalPeriod
183	FMC Yola	Jun	2010	2010-06-01	6	Male	99	Firsttest	Firsttest	Missing	No		Yes	AZT3TCsdNVP	No	Yes	AZTNVP	Yes	Yes	Exclusivebreastfeed	99	Yesstarttoday	Negative	2010-06-07	2010-07-19	TransitionalPeriod
184	FMC Yola	Jun	2010	2010-06-01	96	Male	99	Repeat6weeks	SecondTest	Positive	No		No		No	No		No	No	Notbreastfed	99	No	Positive	2010-06-11	2010-07-19	TransitionalPeriod
185	FMC Yola	Jun	2010	2010-06-01	7	Male	99	Firsttest	Firsttest	Missing	No		Yes	AZT3TCsdNVP	No	Yes	AZTNVP	No	No	Notbreastfed	99	Yesstarttoday	Negative	2010-06-11	2010-07-19	TransitionalPeriod
186	FMC Yola	Jun	2010	2010-06-01	24	Male	99	Probwithfirsttest	Firsttest	Missing	Yes	During	No		No	Yes	AZTNVP	No	No	Notbreastfed	99	No	Negative	2010-06-15	2010-07-19	TransitionalPeriod
187	FMC Yola	Jun	2010	2010-06-01	6	Male	99	FirsttestSickInfant	Firsttest	Missing	Yes	During	No		No	Yes	AZTNVP	Yes	Yes	Exclusivebreastfeed	99	No	Missing	2010-06-15	00/00/00	TransitionalPeriod
188	FMC Yola	Jun	2010	2010-06-01	32	Female	99	Probwithfirsttest	Firsttest	Missing	Yes	During	No		No	No		No	No	Notbreastfed	99	No	Negative	2010-06-21	2010-09-08	TransitionalPeriod
189	FMC Yola	Jul	2010	2010-07-01	6	Female	99	Firsttest	Firsttest	Missing	No		Yes	Tripleregimen	No	No		No	No	Notbreastfed	99	Yesstarttoday	Negative	2010-07-28	2010-09-08	TransitionalPeriod
190	FMC Yola	Jul	2010	2010-07-01	7	Male	99	Firsttest	Firsttest	Missing	Yes	During	No		No	Yes	AZTNVP	Yes	Yes	Exclusivebreastfeed	99	Yesstarttoday	Negative	2010-07-30	2010-09-08	TransitionalPeriod
191	FMC Yola	Aug	2010	2010-08-01	8	Male	99	Firsttest	Firsttest	Missing	Yes	Before	No		No	Yes	AZTNVP	No	No	Notbreastfed	99	Yesdaily	Negative	2010-08-05	2010-09-08	TransitionalPeriod
192	FMC Yola	Aug	2010	2010-08-01	8	Female	99	Firsttest	Firsttest	Missing	Yes	Before	No		No	Yes	AZTNVP	Yes	Yes	Mixedfed	99	Yesstarttoday	Negative	2010-08-05	2010-09-08	TransitionalPeriod
193	FMC Yola	Aug	2010	2010-08-01	44	Male	99	Probwithfirsttest	Firsttest	Missing	No		No		No	No		Yes	Yes	Exclusivebreastfeed	99	No	Positive	2010-08-06	2010-09-08	TransitionalPeriod
194	FMC Yola	Aug	2010	2010-08-01	6	Male	99	Firsttest	Firsttest	Missing	No		Yes	Tripleregimen	No	Yes	AZTNVP	Yes	Yes	Exclusivebreastfeed	99	Yesstarttoday	Negative	2010-08-09	2010-09-08	TransitionalPeriod
195	FMC Yola	Aug	2010	2010-08-01	6	Male	99	Firsttest	Firsttest	Missing	Yes	Before	No		No	Yes	AZTNVP	Yes	Yes	Exclusivebreastfeed	99	Yesstarttoday	Negative	2010-08-09	2010-09-08	TransitionalPeriod
196	FMC Yola	Aug	2010	2010-08-01	8	Female	99	Firsttest	Firsttest	Missing	Yes	Before	No		No	Yes	AZTNVP	No	No	Notbreastfed	99	Yesstarttoday	Negative	2010-08-11	2010-09-08	TransitionalPeriod
197	FMC Yola	Aug	2010	2010-08-01	8	Female	99	Firsttest	Firsttest	Missing	Yes	Before	No		No	Yes	AZTNVP	No	No	Notbreastfed	99	Yesstarttoday	Negative	2010-08-11	2010-09-08	TransitionalPeriod
198	FMC Yola	Aug	2010	2010-08-01	8	Male	99	Firsttest	Firsttest	Missing	Yes	During	No		No	Yes	AZTNVP	Yes	Yes	Mixedfed	99	Yesstarttoday	Negative	2010-08-11	2010-09-08	TransitionalPeriod
199	FMC Yola	Aug	2010	2010-08-01	28	Male	99	Probwithfirsttest	Firsttest	Missing	Yes	Before	No		No	Yes	AZTNVP	No	No	Notbreastfed	99	Yesstarttoday	Negative	2010-08-11	2010-09-08	TransitionalPeriod
200	FMC Yola	Aug	2010	2010-08-01	44	Male	99	Probwithfirsttest	Firsttest	Negative	No		No		No	No		Yes	No	Exclusivebreastfeed	7	Yesstarttoday	Negative	2010-08-11	2010-09-08	TransitionalPeriod
201	FMC Yola	Aug	2010	2010-08-01	12	Male	99	FirsttestSickInfant	Firsttest	Missing	No		No		No	No		Yes	Yes	Exclusivebreastfeed	99	No	Positive	2010-08-11	2010-09-08	TransitionalPeriod
202	FMC Yola	Aug	2010	2010-08-01	8	Female	99	Firsttest	Firsttest	Missing	Yes	Before	No		No	Yes	AZTNVP	No	No	Notbreastfed	99	Yesstarttoday	Negative	2010-08-16	2010-09-08	TransitionalPeriod
203	FMC Yola	Aug	2010	2010-08-01	8	Female	99	Firsttest	Firsttest	Missing	Yes	Before	No		No	Yes	AZTNVP	No	No	Notbreastfed	99	Yesstarttoday	Negative	2010-08-13	2010-10-08	TransitionalPeriod
204	FMC Yola	Aug	2010	2010-08-01	6	Female	99	Firsttest	Firsttest	Missing	Yes	Before	No		No	Yes	AZTNVP	Yes	Yes	Exclusivebreastfeed	99	Yesstarttoday	Negative	2010-08-13	2010-10-08	TransitionalPeriod
205	FMC Yola	Aug	2010	2010-08-01	12	Female	99	Firsttest	Firsttest	Missing	No		Yes	AZT3TCsdNVP	No	Yes	AZTNVP	Yes	Yes	Exclusivebreastfeed	99	Yesstarttoday	Negative	2010-08-27	2010-10-08	TransitionalPeriod
206	FMC Yola	Aug	2010	2010-08-01	20	Male	99	Firsttest	Firsttest	Missing	No		Yes	AZT3TCsdNVP	No	Yes	AZTNVP	Yes	Yes	Exclusivebreastfeed	99	Yesdaily	Negative	2010-08-27	2010-10-08	TransitionalPeriod
207	FMC Yola	Aug	2010	2010-08-01	7	Male	99	Firsttest	Firsttest	Missing	No		Yes	AZTsdNVP	No	Yes	AZTNVP	Yes	Yes	Exclusivebreastfeed	99	Yesstarttoday	Negative	2010-08-27	2010-10-08	TransitionalPeriod
208	FMC Yola	Aug	2010	2010-08-01	6	Female	99	FirsttestSickInfant	Firsttest	Missing	No		No		No	No		No	No	Notbreastfed	99	No	Positive	2010-08-25	2010-10-08	TransitionalPeriod
209	FMC Yola	Sep	2010	2010-09-01	12	Female	99	Firsttest	Firsttest	Missing	No		Yes	AZT3TCsdNVP	No	Yes	AZTNVP	No	No	Notbreastfed	99	Yesstarttoday	Negative	2010-09-02	2016-10-08	TransitionalPeriod
210	FMC Yola	Sep	2010	2010-09-01	6	Male	99	Firsttest	Firsttest	Missing	No		Yes	AZT3TCsdNVP	No	Yes	AZTNVP	No	No	Notbreastfed	99	Yesstarttoday	Negative	2010-09-06	2016-10-08	TransitionalPeriod
211	FMC Yola	Sep	2010	2010-09-01	98	Female	99	Firsttest	Firsttest	Missing	No		Yes	Tripleregimen	No	Yes	AZTNVP	No	No	Notbreastfed	99	Yesstarttoday	Missing	2010-09-06	00/00/00	TransitionalPeriod
212	FMC Yola	Sep	2010	2010-09-01	7	Female	99	FirsttestSickInfant	Firsttest	Missing	Yes	During	No		No	Yes	AZTNVP	Yes	Yes	Exclusivebreastfeed	99	Yesdaily	Negative	2010-09-13	2010-10-18	TransitionalPeriod
213	FMC Yola	Sep	2010	2010-09-01	7	Female	99	Firsttest	Firsttest	Missing	No		No		No	Yes	NVP	Yes	Yes	Exclusivebreastfeed	99	Yesstarttoday	Negative	2010-09-13	2010-10-18	TransitionalPeriod
214	FMC Yola	Sep	2010	2010-09-01	7	Male	99	Firsttest	Firsttest	Missing	No		Yes	AZT3TCsdNVP	No	Yes	AZTNVP	Yes	Yes	Exclusivebreastfeed	99	Yesstarttoday	Negative	2010-09-13	2010-10-18	TransitionalPeriod
215	FMC Yola	Sep	2010	2010-09-01	14	Female	99	Firsttest	Firsttest	Missing	No		Yes	AZT3TCsdNVP	No	Yes	AZTNVP	Yes	Yes	Exclusivebreastfeed	99	Yesstarttoday	Negative	2010-09-13	2010-10-18	TransitionalPeriod
216	FMC Yola	Sep	2010	2010-09-01	12	Male	99	Firsttest	Firsttest	Missing	No		Yes	AZTsdNVP	No	Yes	AZTNVP	No	No	Notbreastfed	99	Yesstarttoday	Negative	2010-09-16	2010-10-18	TransitionalPeriod
217	FMC Yola	Sep	2010	2010-09-01	7	Male	99	FirsttestSickInfant	Firsttest	Missing	Yes	During	No		No	Yes	AZTNVP	No	No	Notbreastfed	99	Yesstarttoday	Negative	2010-09-16	2010-10-18	TransitionalPeriod
218	FMC Yola	Sep	2010	2010-09-01	12	Female	99	FirsttestSickInfant	Firsttest	Missing	No		No		No	No		Yes	Yes	Mixedfed	99	No	Positive	2010-09-17	2010-10-18	TransitionalPeriod
219	FMC Yola	Sep	2010	2010-09-01	16	Female	99	Firsttest	Firsttest	Missing	No		No		No	No		No	No	Notbreastfed	99	Yesdaily	Negative	2010-09-20	2010-10-18	TransitionalPeriod
220	FMC Yola	Sep	2010	2010-09-01	36	Female	99	Probwithfirsttest	Firsttest	Missing	Missing		Missing		Missing	Missing		No	No	Notbreastfed	99	Missing	Negative	2010-09-20	00/00/00	TransitionalPeriod
221	FMC Yola	Sep	2010	2010-09-01	12	Female	99	Firsttest	Firsttest	Missing	No		Yes	AZT3TCsdNVP	No	Yes	AZTNVP	No	No	Notbreastfed	99	Yesdaily	Negative	2010-09-20	2010-10-18	TransitionalPeriod
222	FMC Yola	Sep	2010	2010-09-01	8	Male	99	Firsttest	Firsttest	Missing	No		Yes	AZT3TCsdNVP	No	Yes	AZTNVP	No	No	Notbreastfed	99	Yesdaily	Negative	2010-09-22	00/00/00	TransitionalPeriod
223	FMC Yola	Sep	2010	2010-09-01	8	Male	99	Firsttest	Firsttest	Missing	Missing		Missing		Missing	Missing		No	No	Notbreastfed	99	Yesdaily	Negative	2010-09-22	00/00/00	TransitionalPeriod
224	FMC Yola	Sep	2010	2010-09-01	56	Male	99	Firsttest	Firsttest	Positive	No		No		No	No		Yes	Yes	Exclusivebreastfeed	99	No	Positive	2010-09-22	2010-10-18	TransitionalPeriod
225	FMC Yola	Sep	2010	2010-09-01	12	Female	99	FirsttestSickInfant	Firsttest	Missing	No		Yes	AZT3TCsdNVP	No	Yes	AZTNVP	Yes	No	Mixedfed	99	Yesstarttoday	Negative	2010-09-27	00/00/00	TransitionalPeriod
226	FMC Yola	Sep	2010	2010-09-01	7	Male	99	Firsttest	Firsttest	Missing	No		Yes	AZT3TCsdNVP	No	Yes	AZTNVP	No	No	Notbreastfed	99	Yesstarttoday	Negative	2010-09-27	00/00/00	TransitionalPeriod
227	FMC Yola	Sep	2010	2010-09-01	6	Female	99	Firsttest	Firsttest	Missing	No		Yes	AZT3TCsdNVP	No	Yes	AZTNVP	No	No	Notbreastfed	99	Yesdaily	Negative	2010-09-28	00/00/00	TransitionalPeriod
228	FMC Yola	Sep	2010	2010-09-01	8	Female	99	Firsttest	Firsttest	Missing	No		Yes	AZT3TCsdNVP	No	Yes	AZTNVP	Yes	Yes	Mixedfed	99	Yesstarttoday	Negative	2010-09-28	00/00/00	TransitionalPeriod
229	FMC Yola	Oct	2010	2010-10-01	6	Male	99	Firsttest	Firsttest	Missing	Missing		Missing		Missing	Missing		Yes	Missing	Exclusivebreastfeed	99	Missing	Missing	2010-10-04	00/00/00	TransitionalPeriod
230	FMC Yola	Oct	2010	2010-10-01	6	Male	99	Firsttest	Firsttest	Missing	Missing		Missing		Missing	Missing		Yes	Missing	Exclusivebreastfeed	99	Missing	Missing	2010-10-04	00/00/00	TransitionalPeriod
231	FMC Yola	Oct	2010	2010-10-01	20	Female	99	Firsttest	Firsttest	Missing	Missing		Missing		Missing	Missing		Yes	Missing	Exclusivebreastfeed	99	Missing	Missing	2010-10-04	00/00/00	TransitionalPeriod
232	FMC Yola	Oct	2010	2010-10-01	7	Female	99	Firsttest	Firsttest	Missing	Yes	Before	No		No	Yes	AZTNVP	No	No	Notbreastfed	99	Yesstarttoday	Negative	2010-10-05	00/00/00	TransitionalPeriod
233	FMC Yola	Oct	2010	2010-10-01	7	Male	99	Firsttest	Firsttest	Missing	Yes	Before	No		No	Yes	AZTNVP	No	No	Notbreastfed	99	Yesdaily	Negative	2010-10-05	00/00/00	TransitionalPeriod
234	FMC Yola	Oct	2010	2010-10-01	7	Male	99	Firsttest	Firsttest	Missing	Yes	Before	No		No	Yes	AZTNVP	Yes	Yes	Exclusivebreastfeed	99	Yesstarttoday	Negative	2010-10-08	00/00/00	TransitionalPeriod
235	FMC Yola	Oct	2010	2010-10-01	24	Male	99	Probwithfirsttest	Firsttest	Missing	Missing		Missing		Missing	Missing		Yes	Missing	Mixedfed	99	Missing	Missing	2010-10-11	00/00/00	TransitionalPeriod
236	FMC Yola	Oct	2010	2010-10-01	56	Male	99	Firsttest	Firsttest	Positive	No		Yes	AZT3TCsdNVP	No	Yes	AZTNVP	No	No	Notbreastfed	99	Yesstarttoday	Negative	2010-10-11	00/00/00	TransitionalPeriod
237	FMC Yola	Oct	2010	2010-10-01	24	Male	99	Probwithfirsttest	Firsttest	Missing	Yes	During	No		No	No		No	No	Notbreastfed	99	Missing	Negative	2010-10-14	2010-11-11	TransitionalPeriod
238	FMC Yola	Oct	2010	2010-10-01	6	Male	99	Firsttest	Firsttest	Missing	Yes	Before	No		No	Yes	AZTNVP	No	No	Notbreastfed	99	Yesstarttoday	Negative	2010-10-21	2010-11-11	TransitionalPeriod
239	FMC Yola	Oct	2010	2010-10-01	16	Male	99	Firsttest	Firsttest	Missing	Yes	During	No		No	Yes	AZTNVP	Yes	No	Mixedfed	3	Yesstarttoday	Negative	2010-10-19	2010-11-11	TransitionalPeriod
240	FMC Yola	Oct	2010	2010-10-01	6	Male	99	Firsttest	Firsttest	Missing	Yes	Before	No		No	Yes	AZTNVP	Yes	Missing	Exclusivebreastfeed	99	Yesstarttoday	Negative	2010-10-21	2010-11-11	TransitionalPeriod
241	FMC Yola	Oct	2010	2010-10-01	6	Male	99	Firsttest	Firsttest	Missing	Yes	Before	No		No	Yes	AZTNVP	No	No	Notbreastfed	99	Yesstarttoday	Negative	2010-10-25	2010-11-11	TransitionalPeriod
242	FMC Yola	Oct	2010	2010-10-01	24	Female	99	Probwithfirsttest	Firsttest	Missing	Yes	Before	No		No	No		Yes	Yes	Exclusivebreastfeed	99	Yesstarttoday	Negative	2010-10-25	2010-11-11	TransitionalPeriod
243	FMC Yola	Oct	2010	2010-10-01	20	Female	99	Repeat6weeks	SecondTest	Missing	Yes	During	No		No	Yes	AZTNVP	Yes	No	Exclusivebreastfeed	3	Yesdaily	Negative	2010-10-25	2010-11-11	TransitionalPeriod
244	FMC Yola	Oct	2010	2010-10-01	6	Female	99	Firsttest	Firsttest	Missing	Yes	During	No		No	Yes	AZTNVP	Yes	Yes	Exclusivebreastfeed	99	Yesstarttoday	Negative	2010-10-27	2010-11-11	TransitionalPeriod
245	FMC Yola	Nov	2010	2010-11-01	6	Female	99	Firsttest	Firsttest	Missing	Yes	Before	No		No	Yes	AZTNVP	Yes	Yes	Exclusivebreastfeed	99	Yesstarttoday	Negative	2010-11-01	2010-12-13	TransitionalPeriod
246	FMC Yola	Nov	2010	2010-11-01	48	Male	99	Probwithfirsttest	Firsttest	Missing	Yes	During	No		No	Yes	AZTNVP	No	No	Notbreastfed	4	Yesdaily	Positive	2010-11-01	2011-02-17	TransitionalPeriod
247	FMC Yola	Nov	2010	2010-11-01	6	Male	99	Firsttest	Firsttest	Missing	Yes	Before	No		No	Yes	AZTNVP	Yes	Yes	Exclusivebreastfeed	99	Yesstarttoday	Negative	2010-11-01	2010-12-13	TransitionalPeriod
248	FMC Yola	Nov	2010	2010-11-01	6	Female	99	Firsttest	Firsttest	Missing	Yes	Before	No		No	Yes	AZTNVP	No	No	Notbreastfed	99	Yesstarttoday	Negative	2010-11-01	2010-12-13	TransitionalPeriod
249	FMC Yola	Nov	2010	2010-11-01	6	Female	99	Firsttest	Firsttest	Missing	No		Yes	AZT3TCsdNVP	No	Yes	AZTNVP	No	No	Notbreastfed	99	No	Positive	2010-11-02	2011-02-17	TransitionalPeriod
250	FMC Yola	Nov	2010	2010-11-01	6	Male	99	Firsttest	Firsttest	Missing	Yes	Before	No		No	Yes	AZTNVP	No	No	Notbreastfed	99	Yesstarttoday	Negative	2010-11-02	2010-12-13	TransitionalPeriod
251	FMC Yola	Nov	2010	2010-11-01	6	Male	99	Firsttest	Firsttest	Missing	Yes	Before	No		No	Yes	AZTNVP	No	No	Notbreastfed	99	Yesstarttoday	Negative	2010-11-15	2010-12-13	TransitionalPeriod
252	FMC Yola	Nov	2010	2010-11-01	6	Male	99	Firsttest	Firsttest	Missing	Yes	Before	No		No	Yes	AZTNVP	Yes	Yes	Exclusivebreastfeed	99	Yesdaily	Negative	2010-11-21	2010-12-13	TransitionalPeriod
253	FMC Yola	Nov	2010	2010-11-01	8	Female	99	Firsttest	Firsttest	Missing	Yes	Before	No		No	Yes	Unknown	No	No	Notbreastfed	99	Yesstarttoday	Negative	2010-11-22	2010-12-13	TransitionalPeriod
254	FMC Yola	Nov	2010	2010-11-01	6	Female	99	Firsttest	Firsttest	Missing	Yes	During	No		No	Yes	AZTNVP	Yes	Yes	Exclusivebreastfeed	99	Yesstarttoday	Negative	2010-11-29	2011-02-17	TransitionalPeriod
255	FMC Yola	Nov	2010	2010-11-01	6	Male	99	Firsttest	Firsttest	Missing	No		No		No	Yes	AZTNVP	No	No	Notbreastfed	99	Yesstarttoday	Negative	2010-11-02	2010-12-13	TransitionalPeriod
256	FMC Yola	Nov	2010	2010-11-01	6	Male	99	Firsttest	Firsttest	Missing	Missing		Missing		Missing	Missing		No	No	Notbreastfed	99	Missing	Negative	2010-11-23	2010-12-13	TransitionalPeriod
257	FMC Yola	Nov	2010	2010-11-01	6	Female	99	Firsttest	Firsttest	Missing	Yes	Before	No		No	Yes	AZTNVP	Yes	Yes	Exclusivebreastfeed	99	No	Negative	2010-11-23	2010-12-13	TransitionalPeriod
258	FMC Yola	Dec	2010	2010-12-01	6	Female	99	Firsttest	Firsttest	Missing	Yes	During	No		No	Yes	AZTNVP	Yes	Yes	Exclusivebreastfeed	99	Yesstarttoday	Negative	2010-12-06	2011-02-17	TransitionalPeriod
259	FMC Yola	Dec	2010	2010-12-01	6	Female	99	Firsttest	Firsttest	Missing	Yes	During	No		No	Yes	AZTNVP	Yes	Yes	Exclusivebreastfeed	99	Yesstarttoday	Negative	2010-12-07	2011-02-17	TransitionalPeriod
260	FMC Yola	Dec	2010	2010-12-01	6	Male	99	Firsttest	Firsttest	Missing	No		Yes	AZT3TCsdNVP	No	Yes	AZTNVP	Yes	No	Exclusivebreastfeed	2	Yesstarttoday	Negative	2012-12-06	2011-02-17	TransitionalPeriod
261	FMC Yola	Dec	2010	2010-12-01	6	Female	99	Firsttest	Firsttest	Missing	No		No		No	No		No	No	Notbreastfed	99	No	Negative	2010-12-08	2011-02-17	TransitionalPeriod
262	FMC Yola	Dec	2010	2010-12-01	6	Male	99	Firsttest	Firsttest	Missing	Yes	Before	No		No	Yes	AZTNVP	Yes	Yes	Exclusivebreastfeed	99	Yesstarttoday	Negative	2010-12-10	2011-02-17	TransitionalPeriod
263	FMC Yola	Dec	2010	2010-12-01	6	Female	99	Firsttest	Firsttest	Missing	Yes	Before	No		No	Yes	AZTNVP	Yes	Yes	Exclusivebreastfeed	99	Yesstarttoday	Negative	2010-12-10	2011-02-17	TransitionalPeriod
264	FMC Yola	Dec	2010	2010-12-01	12	Male	99	Firsttest	Firsttest	Missing	Yes	During	No		No	Missing		Yes	Yes	Exclusivebreastfeed	99	Yesstarttoday	Negative	2010-12-13	2011-02-17	TransitionalPeriod
265	FMC Yola	Dec	2010	2010-12-01	24	Male	99	Probwithfirsttest	Firsttest	Missing	Yes	Before	No		No	Yes	AZTNVP	No	No	Notbreastfed	99	Yesstarttoday	Negative	2010-12-14	2011-02-17	TransitionalPeriod
266	FMC Yola	Dec	2010	2010-12-01	1	Male	99	Firsttest	Firsttest	Missing	Yes	Before	No		No	Yes	AZTNVP	No	No	Notbreastfed	99	Yesdaily	Negative	2010-12-24	00/00/00	TransitionalPeriod
267	FMC Yola	Dec	2010	2010-12-01	28	Male	99	Probwithfirsttest	Firsttest	Missing	No		No		No	No		Yes	Yes	Exclusivebreastfeed	99	No	Positive	2010-12-24	2011-02-17	TransitionalPeriod
268	FMC Yola	Dec	2010	2010-12-01	56	Male	99	FirsttestSickInfant	Firsttest	Positive	No		No		No	No		Yes	Yes	Exclusivebreastfeed	99	No	Positive	2010-12-24	2011-02-17	TransitionalPeriod
269	FMC Yola	Dec	2010	2010-12-01	16	Male	99	Firsttest	Firsttest	Missing	Yes	Before	No		No	Yes	AZTNVP	Yes	Yes	Exclusivebreastfeed	99	Yesstarttoday	Negative	2010-12-31	2011-02-17	TransitionalPeriod
270	FMC Yola	Dec	2010	2010-12-01	6	Female	99	Firsttest	Firsttest	Missing	Yes	Before	No		No	Missing		Yes	Yes	Exclusivebreastfeed	99	Yesstarttoday	Negative	2010-12-16	2011-02-17	TransitionalPeriod
271	FMC Yola	Dec	2010	2010-12-01	24	Female	99	Probwithfirsttest	Firsttest	Missing	Yes	Before	No		No	Yes	AZTNVP	No	No	Notbreastfed	99	Yesstarttoday	Negative	2010-12-20	2011-02-17	TransitionalPeriod
272	FMC Yola	Dec	2010	2010-12-01	6	Male	99	Firsttest	Firsttest	Missing	Yes	Before	No		No	Yes	AZTNVP	Yes	Yes	Exclusivebreastfeed	99	Yesdaily	Negative	2010-12-20	2011-02-17	TransitionalPeriod
273	FMC Yola	Dec	2010	2010-12-01	12	Female	99	Firsttest	Firsttest	Missing	Yes	During	No		No	Yes	AZTNVP	No	No	Notbreastfed	99	Yesstarttoday	Negative	2010-12-29	2011-02-17	TransitionalPeriod
274	FMC Yola	Jan	2011	2011-01-01	24	Female	99	Probwithfirsttest	Firsttest	Missing	Yes	During	No		No	Yes	AZTNVP	No	No	Notbreastfed	99	Yesdaily	Negative	2011-01-04	2011-02-17	TransitionalPeriod
275	FMC Yola	Jan	2011	2011-01-01	6	Female	99	Firsttest	Firsttest	Missing	No		Yes	AZT3TCsdNVP	No	Yes	AZTNVP	Yes	Yes	Exclusivebreastfeed	99	Yesstarttoday	Negative	2011-01-10	2011-02-17	TransitionalPeriod
276	FMC Yola	Jan	2011	2011-01-01	8	Female	99	Firsttest	Firsttest	Missing	No		Yes	AZT3TCsdNVP	No	Yes	AZTNVP	Yes	Yes	Exclusivebreastfeed	99	Yesstarttoday	Negative	2011-01-10	2011-02-17	TransitionalPeriod
277	FMC Yola	Jan	2011	2011-01-01	6	Female	99	Firsttest	Firsttest	Missing	Yes	During	No		No	Yes	AZTNVP	No	No	Notbreastfed	99	Yesstarttoday	Negative	2011-01-10	2011-02-17	TransitionalPeriod
278	FMC Yola	Jan	2011	2011-01-01	8	Female	99	Firsttest	Firsttest	Missing	Yes	During	No		No	Yes	AZTNVP	Yes	Yes	Exclusivebreastfeed	99	Yesdaily	Negative	2011-01-11	2011-02-17	TransitionalPeriod
279	FMC Yola	Jan	2011	2011-01-01	7	Female	99	Firsttest	Firsttest	Missing	Yes	Before	No		No	Yes	AZTNVP	Yes	Yes	Exclusivebreastfeed	99	Yesstarttoday	Negative	2011-01-11	2011-02-17	TransitionalPeriod
280	FMC Yola	Jan	2011	2011-01-01	6	Male	99	Firsttest	Firsttest	Missing	Yes	Before	No		No	Yes	AZTNVP	Yes	Yes	Exclusivebreastfeed	99	Yesstarttoday	Negative	2010-01-14	2011-02-17	TransitionalPeriod
281	FMC Yola	Jan	2011	2011-01-01	10	Female	99	Firsttest	Firsttest	Missing	Yes	Before	No		No	Yes	AZTNVP	Yes	Yes	Exclusivebreastfeed	99	Yesstarttoday	Negative	2011-01-14	2011-02-17	TransitionalPeriod
282	FMC Yola	Jan	2011	2011-01-01	16	Male	99	Repeat6weeks	SecondTest	Missing	Yes	During	No		No	Yes	AZTNVP	Yes	Yes	Exclusivebreastfeed	99	Yesstarttoday	Negative	2011-01-20	2011-04-08	TransitionalPeriod
283	FMC Yola	Jan	2011	2011-01-01	20	Female	99	Repeat6weeks	SecondTest	Missing	Yes	Before	No		No	Yes	AZTNVP	No	No	Notbreastfed	99	Yesdaily	Negative	2011-01-20	2011-04-08	TransitionalPeriod
284	FMC Yola	Jan	2011	2011-01-01	40	Male	99	Probwithfirsttest	Firsttest	Missing	Yes	Before	No		No	Yes	AZTNVP	Yes	No	Exclusivebreastfeed	6	Missing	Negative	2011-01-24	2011-04-08	TransitionalPeriod
285	FMC Yola	Jan	2011	2011-01-01	48	Female	99	Probwithfirsttest	Firsttest	Missing	No		No		No	No		Yes	Yes	Mixedfed	99	No	Positive	2011-01-25	2011-04-08	TransitionalPeriod
286	FMC Yola	Jan	2011	2011-01-01	6	Male	99	Firsttest	Firsttest	Missing	No		No		No	Yes	AZTNVP	No	No	Notbreastfed	99	No	Negative	2011-01-26	2011-04-08	TransitionalPeriod
287	FMC Yola	Jan	2011	2011-01-01	60	Male	99	Repeat6weeks	SecondTest	Negative	Yes	Before	No		No	Yes	AZTNVP	No	No	Notbreastfed	3	Missing	Negative	2011-01-28	2011-04-08	TransitionalPeriod
288	FMC Yola	Jan	2011	2011-01-01	8	Male	99	Firsttest	Firsttest	Missing	Yes	Before	No		No	Yes	AZTNVP	Yes	Yes	Exclusivebreastfeed	99	Yesstarttoday	Negative	2011-01-31	2011-04-08	TransitionalPeriod
289	FMC Yola	Jan	2011	2011-01-01	8	Female	99	Firsttest	Firsttest	Missing	Yes	During	No		No	Yes	AZTNVP	Yes	Yes	Exclusivebreastfeed	99	Yesstarttoday	Negative	2011-01-31	2011-04-08	TransitionalPeriod
290	FMC Yola	Jan	2011	2011-01-01	24	Female	99	Probwithfirsttest	Firsttest	Missing	Missing		Missing		Missing	Missing		Unknown	Unknown	Missing	99	Missing	Positive	00/00/00	00/00/00	TransitionalPeriod
291	FMC Yola	Feb	2011	2011-02-01	7	Male	99	Firsttest	Firsttest	Missing	Yes	During	No		No	Yes	AZTNVP	Yes	Yes	Exclusivebreastfeed	99	Yesstarttoday	Negative	2011-02-04	2011-04-08	TransitionalPeriod
292	FMC Yola	Feb	2011	2011-02-01	7	Male	99	Firsttest	Firsttest	Missing	Yes	Before	No		No	Yes	AZTNVP	Yes	Yes	Exclusivebreastfeed	99	Yesstarttoday	Negative	2011-02-04	2011-04-08	TransitionalPeriod
293	FMC Yola	Feb	2011	2011-02-01	6	Female	99	Firsttest	Firsttest	Missing	Yes	Before	No		No	Yes	AZTNVP	Yes	Yes	Exclusivebreastfeed	99	Yesstarttoday	Negative	2011-02-04	2011-04-08	TransitionalPeriod
294	FMC Yola	Feb	2011	2011-02-01	5	Male	99	Firsttest	Firsttest	Missing	No		Yes	AZT3TCsdNVP	No	Yes	AZTNVP	No	No	Notbreastfed	99	Yesdaily	Negative	2011-02-07	2011-04-08	TransitionalPeriod
295	FMC Yola	Feb	2011	2011-02-01	6	Male	99	Firsttest	Firsttest	Missing	Yes	Before	No		No	Yes	AZTNVP	No	No	Notbreastfed	99	Yesdaily	Negative	2011-02-14	2011-04-08	TransitionalPeriod
296	FMC Yola	Feb	2011	2011-02-01	6	Male	99	Firsttest	Firsttest	Missing	No		Yes	AZT3TCsdNVP	No	Yes	AZTNVP	Yes	Yes	Exclusivebreastfeed	99	Yesstarttoday	Negative	2011-02-14	2011-04-08	TransitionalPeriod
297	FMC Yola	Feb	2011	2011-02-01	32	Male	99	Probwithfirsttest	Firsttest	Missing	Yes	Before	No		No	Yes	AZTNVP	Yes	No	Exclusivebreastfeed	3	Yesdaily	Negative	2011-02-18	2011-04-08	TransitionalPeriod
298	FMC Yola	Feb	2011	2011-02-01	24	Female	99	Probwithfirsttest	Firsttest	Missing	No		Yes	AZT3TCsdNVP	No	Yes	AZTNVP	Yes	Yes	Exclusivebreastfeed	99	Yesstarttoday	Negative	2011-02-21	2011-04-08	TransitionalPeriod
299	FMC Yola	Feb	2011	2011-02-01	24	Female	99	Probwithfirsttest	Firsttest	Missing	No		Yes	sdNVP	No	Yes	NVP	No	No	Notbreastfed	99	Yesstarttoday	Negative	2011-02-21	2011-04-08	TransitionalPeriod
300	FMC Yola	Feb	2011	2011-02-01	24	Female	99	Probwithfirsttest	Firsttest	Missing	No		Yes	AZTsdNVP	No	Yes	NVP	Yes	Yes	Exclusivebreastfeed	99	Yesdaily	Negative	2011-02-23	2011-04-08	TransitionalPeriod
301	FMC Yola	Feb	2011	2011-02-01	24	Female	99	Probwithfirsttest	Firsttest	Missing	Yes	Before	No		No	Yes	AZTNVP	No	No	Notbreastfed	99	Yesstarttoday	Negative	2011-02-23	2011-04-08	TransitionalPeriod
302	FMC Yola	Feb	2011	2011-02-01	24	Male	99	Probwithfirsttest	Firsttest	Missing	Yes	Before	No		No	Yes	AZTNVP	No	No	Notbreastfed	99	Yesstarttoday	Negative	2011-02-23	2011-04-08	TransitionalPeriod
303	FMC Yola	Feb	2011	2011-02-01	8	Female	99	Firsttest	Firsttest	Missing	No		No		No	No		Yes	Yes	Exclusivebreastfeed	99	No	Positive	2011-02-23	2011-04-08	TransitionalPeriod
304	FMC Yola	Feb	2011	2011-02-01	6	Male	99	Firsttest	Firsttest	Missing	Yes	Before	No		No	Yes	AZTNVP	No	No	Notbreastfed	99	Yesstarttoday	Negative	2011-02-23	2011-04-08	TransitionalPeriod
305	FMC Yola	Mar	2011	2011-03-01	6	Male	99	Firsttest	Firsttest	Missing	Yes	During	No		No	Yes	AZTNVP	Yes	Yes	Mixedfed	99	Yesstarttoday	Negative	2011-03-01	2011-04-08	TransitionalPeriod
306	FMC Yola	Mar	2011	2011-03-01	6	Female	99	Firsttest	Firsttest	Missing	No		Yes	AZT3TCsdNVP	No	Yes	NVP	No	No	Notbreastfed	99	Yesdaily	Negative	2011-03-02	2011-04-08	TransitionalPeriod
307	FMC Yola	Mar	2011	2011-03-02	12	Female	99	FirsttestSickInfant	Firsttest	Missing	No		No		No	No		Yes	Yes	Mixedfed	99	No	Positive	2011-03-09	2011-04-08	TransitionalPeriod
308	FMC Yola	Mar	2011	2011-03-03	64	Male	99	Repeat6weeks	SecondTest	Missing	No		No		No	No		Yes	Yes	Mixedfed	99	No	Positive	2011-03-14	2011-04-08	TransitionalPeriod
309	FMC Yola	Mar	2011	2011-03-04	16	Male	99	Firsttest	Firsttest	Missing	Yes	Before	No		No	Yes	NVP	Yes	Yes	Exclusivebreastfeed	99	Yesstarttoday	Negative	2011-03-15	2011-04-08	TransitionalPeriod
310	FMC Yola	Mar	2011	2011-03-05	6	Female	99	Firsttest	Firsttest	Missing	No		Yes	AZT3TCsdNVP	No	Yes	NVP	No	No	Notbreastfed	99	Yesstarttoday	Negative	2011-03-17	2011-04-08	TransitionalPeriod
311	FMC Yola	Mar	2011	2011-03-06	60	Female	99	Repeat6weeks	SecondTest	Missing	Yes	During	No		No	Yes	AZTNVP	Yes	Yes	Exclusivebreastfeed	99	Yesstarttoday	Negative	2011-03-17	2011-04-08	TransitionalPeriod
312	FMC Yola	Mar	2011	2011-03-01	20	Female	99	Firsttest	Firsttest	Missing	No		Yes	AZT3TCsdNVP	No	Yes	AZTNVP	Yes	Yes	Exclusivebreastfeed	99	Yesdaily	Negative	2011-03-17	2011-04-08	TransitionalPeriod
313	FMC Yola	Mar	2011	2011-03-01	6	Male	99	Firsttest	Firsttest	Missing	Yes	Before	No		No	Yes	AZTNVP	Yes	Yes	Exclusivebreastfeed	99	Yesstarttoday	Negative	2011-03-18	2011-04-08	TransitionalPeriod
314	FMC Yola	Mar	2011	2011-03-01	60	Female	99	Firsttest	Firsttest	Missing	No		No		No	No		Yes	Yes	Mixedfed	99	No	Positive	2011-03-18	2011-04-08	TransitionalPeriod
315	FMC Yola	Mar	2011	2011-03-01	12	Female	99	Firsttest	Firsttest	Missing	Yes	During	No		No	Yes	AZTNVP	Yes	Yes	Exclusivebreastfeed	99	Yesstarttoday	Negative	2011-03-18	2011-04-08	TransitionalPeriod
316	FMC Yola	Mar	2011	2011-03-01	28	Female	99	Probwithfirsttest	Firsttest	Missing	Yes	Before	No		No	Yes	AZTNVP	Yes	Yes	Exclusivebreastfeed	99	Yesdaily	Negative	2011-03-22	2011-04-08	TransitionalPeriod
317	FMC Yola	Mar	2011	2011-03-01	28	Male	99	Probwithfirsttest	Firsttest	Missing	No		Yes	AZT3TCsdNVP	No	Yes	NVP	No	No	Notbreastfed	99	Yesstarttoday	Negative	2011-03-22	2011-04-08	TransitionalPeriod
318	FMC Yola	Mar	2011	2011-03-01	7	Female	99	Firsttest	Firsttest	Missing	Missing		Missing		Missing	Missing		No	No	Notbreastfed	99	Missing	Negative	2011-03-23	2011-05-12	TransitionalPeriod
319	FMC Yola	Mar	2011	2011-03-01	36	Female	99	Probwithfirsttest	Firsttest	Missing	Yes	Before	No		No	Missing		Yes	No	Exclusivebreastfeed	7	Yesdaily	Negative	2011-03-24	2011-05-12	TransitionalPeriod
320	FMC Yola	Mar	2011	2011-03-01	6	Male	99	Firsttest	Firsttest	Missing	Yes	Before	No		No	Yes	AZTNVP	Yes	Yes	Exclusivebreastfeed	99	Yesstarttoday	Negative	2011-03-28	2011-05-12	TransitionalPeriod
321	FMC Yola	Mar	2011	2011-03-01	60	Male	99	FirsttestSickInfant	Firsttest	Positive	No		No		No	No		Yes	No	Exclusivebreastfeed	13	Yesdaily	Negative	2011-03-30	2011-05-12	TransitionalPeriod
322	FMC Yola	Apr	2011	2011-04-01	7	Male	99	Firsttest	Firsttest	Missing	Yes	Before	No		No	Yes	AZTNVP	Yes	Yes	Exclusivebreastfeed	99	Yesdaily	Negative	2011-04-01	2011-05-12	TransitionalPeriod
323	FMC Yola	Apr	2011	2011-04-01	6	Female	99	Firsttest	Firsttest	Missing	Yes	Before	No		No	Yes	AZTNVP	Yes	Yes	Exclusivebreastfeed	99	Yesstarttoday	Negative	2011-04-04	2011-05-12	TransitionalPeriod
324	FMC Yola	Apr	2011	2011-04-01	6	Female	99	Firsttest	Firsttest	Missing	No		Yes	Tripleregimen	No	Yes	NVP	No	No	Notbreastfed	99	Yesstarttoday	Negative	2011-04-05	2011-05-12	TransitionalPeriod
325	FMC Yola	Apr	2011	2011-04-01	6	Male	99	Firsttest	Firsttest	Missing	No		Yes	Tripleregimen	No	Yes	NVP	Yes	Yes	Exclusivebreastfeed	99	Yesstarttoday	Negative	2011-04-05	2011-05-12	TransitionalPeriod
326	FMC Yola	Apr	2011	2011-04-01	24	Male	99	Probwithfirsttest	Firsttest	Missing	Yes	During	No		No	Yes	NVP	No	No	Notbreastfed	3	Yesdaily	Negative	2011-04-06	2011-05-12	TransitionalPeriod
327	FMC Yola	Apr	2011	2011-04-02	6	Male	99	Firsttest	Firsttest	Missing	Yes	Before	No		No	Yes	AZTNVP	Yes	Yes	Exclusivebreastfeed	99	Yesstarttoday	Negative	2011-04-08	2011-05-12	TransitionalPeriod
328	FMC Yola	Apr	2011	2011-04-03	48	Male	99	Probwithfirsttest	Firsttest	Missing	No		Yes	Tripleregimen	No	Yes	AZTNVP	Yes	No	Missing	3	Missing	Negative	2011-04-15	2011-06-10	TransitionalPeriod
329	FMC Yola	Apr	2011	2011-04-01	6	Male	99	Firsttest	Firsttest	Missing	No		Yes	Tripleregimen	No	Yes	AZTNVP	Yes	Yes	Exclusivebreastfeed	99	Yesstarttoday	Negative	2011-04-18	2011-06-10	TransitionalPeriod
330	FMC Yola	Apr	2011	2011-04-01	6	Male	99	Firsttest	Firsttest	Missing	No		Yes	Tripleregimen	No	Yes	AZTNVP	No	No	Notbreastfed	99	Yesstarttoday	Negative	2011-04-18	2011-06-10	TransitionalPeriod
331	FMC Yola	Apr	2011	2011-04-01	16	Female	99	Firsttest	Firsttest	Missing	No		Yes	Tripleregimen	No	Yes	AZTNVP	Yes	No	Exclusivebreastfeed	3	Yesstarttoday	Negative	2011-04-18	2011-06-10	TransitionalPeriod
332	FMC Yola	Apr	2011	2011-04-01	20	Male	99	Firsttest	Firsttest	Missing	Yes	Before	No		No	Yes	NVP	Yes	Yes	Exclusivebreastfeed	99	Yesstarttoday	Negative	2011-04-19	00/00/00	TransitionalPeriod
333	FMC Yola	Apr	2011	2011-04-01	6	Male	99	Firsttest	Firsttest	Missing	No		Yes	Tripleregimen	No	Yes	AZTNVP	No	No	Notbreastfed	99	Yesdaily	Negative	2011-04-28	2011-06-10	TransitionalPeriod
334	FMC Yola	May	2011	2011-05-01	6	Male	99	FirsttestSickInfant	Firsttest	Missing	No		No		No	No		Yes	Yes	Exclusivebreastfeed	99	Missing	Positive	2011-05-11	2011-06-10	TransitionalPeriod
335	FMC Yola	May	2011	2011-05-01	6	Male	99	Firsttest	Firsttest	Missing	Yes	Before	No		No	Yes	Missing	No	No	Notbreastfed	99	Yesstarttoday	Negative	2011-05-13	2011-06-10	TransitionalPeriod
336	FMC Yola	May	2011	2011-05-01	16	Female	99	Firsttest	Firsttest	Missing	No		Yes	Unknown	No	Yes	Unknown	No	No	Notbreastfed	99	Yesstarttoday	Negative	2011-05-17	2011-08-10	TransitionalPeriod
337	FMC Yola	May	2011	2011-05-01	6	Male	99	Firsttest	Firsttest	Missing	No		Yes	Tripleregimen	No	No		No	No	Notbreastfed	99	Yesstarttoday	Negative	2011-05-18	2011-08-10	TransitionalPeriod
338	FMC Yola	May	2011	2011-05-01	6	Male	99	Firsttest	Firsttest	Missing	Yes	Before	No		No	Yes	NVP	Yes	Yes	Exclusivebreastfeed	99	Yesstarttoday	Negative	2011-05-19	2011-08-10	TransitionalPeriod
339	FMC Yola	May	2011	2011-05-01	6	Male	99	Firsttest	Firsttest	Missing	No		Yes	Tripleregimen	No	Yes	NVP	No	No	Notbreastfed	99	Yesstarttoday	Negative	2011-05-19	2011-08-10	TransitionalPeriod
340	FMC Yola	May	2011	2011-05-01	48	Male	99	Probwithfirsttest	Firsttest	Missing	No		No		No	No		Yes	Yes	Mixedfed	99	No	Positive	2011-05-20	2011-08-10	TransitionalPeriod
341	FMC Yola	May	2011	2011-05-01	36	Female	99	Probwithfirsttest	Firsttest	Missing	Yes	Before	No		No	Yes	NVP	Yes	Yes	Mixedfed	99	Yesstarttoday	Negative	2011-05-27	2011-08-10	TransitionalPeriod
342	FMC Yola	May	2011	2011-05-01	6	Male	99	Firsttest	Firsttest	Missing	No		Yes	Tripleregimen	No	Yes	AZTNVP	Yes	Yes	Exclusivebreastfeed	6	Yesstarttoday	Negative	2011-05-31	2011-08-10	TransitionalPeriod
343	FMC Yola	May	2011	2011-05-01	6	Female	99	Firsttest	Firsttest	Missing	No		Yes	Tripleregimen	No	Yes	NVP	No	No	Notbreastfed	2	Yesstarttoday	Negative	2011-05-31	2011-08-10	TransitionalPeriod
344	FMC Yola	Jun	2011	2011-06-01	6	Female	99	Firsttest	Firsttest	Missing	Yes	During	No		No	Yes	AZTNVP	No	No	Notbreastfed	99	Yesdaily	Negative	2011-06-01	2011-08-10	TransitionalPeriod
345	FMC Yola	Jun	2011	2011-06-01	6	Female	99	Firsttest	Firsttest	Missing	Yes	During	No		No	Yes	AZTNVP	No	No	Notbreastfed	99	Yesdaily	Negative	2011-06-01	2011-08-10	TransitionalPeriod
346	FMC Yola	Jun	2011	2011-06-01	8	Male	99	Firsttest	Firsttest	Missing	No		Yes	AZT3TCsdNVP	No	Yes	NVP	Yes	Yes	Exclusivebreastfeed	99	Yesstarttoday	Negative	2011-06-02	2011-08-10	TransitionalPeriod
347	FMC Yola	Jun	2011	2011-06-02	6	Female	99	Firsttest	Firsttest	Missing	Yes	During	No		No	Yes	AZTNVP	No	No	Notbreastfed	99	Yesdaily	Negative	2011-06-02	2011-08-10	TransitionalPeriod
348	FMC Yola	Jun	2011	2011-06-01	8	Male	99	Firsttest	Firsttest	Missing	No		Yes	sdNVP	No	Yes	NVP	No	No	Notbreastfed	99	Yesstarttoday	Negative	2011-06-03	2011-08-10	TransitionalPeriod
349	FMC Yola	Jun	2011	2011-06-01	6	Male	99	Firsttest	Firsttest	Missing	Yes	During	No		No	Yes	NVP	Yes	Yes	Exclusivebreastfeed	99	Yesdaily	Negative	2011-06-06	2011-08-10	TransitionalPeriod
350	FMC Yola	Jun	2011	2011-06-01	36	Male	99	Probwithfirsttest	Firsttest	Missing	Yes	During	No		No	Yes	NVP	Yes	Yes	Mixedfed	99	No	Positive	2011-06-06	2011-08-10	TransitionalPeriod
351	FMC Yola	Jun	2011	2011-06-01	32	Male	99	Probwithfirsttest	Firsttest	Missing	Yes	Before	No		No	Yes	NVP	Yes	Yes	Mixedfed	99	Yesstarttoday	Negative	2011-06-09	2011-08-10	TransitionalPeriod
352	FMC Yola	Jun	2011	2011-06-01	6	Male	99	Firsttest	Firsttest	Missing	Missing		Missing		Missing	Missing		No	No	Notbreastfed	99	Missing	Negative	2011-06-13	2011-08-10	TransitionalPeriod
353	FMC Yola	Jun	2011	2011-06-01	6	Male	99	Firsttest	Firsttest	Missing	Yes	Before	No		No	Yes	AZTNVP	No	No	Notbreastfed	99	Yesstarttoday	Negative	2011-06-15	2011-08-10	TransitionalPeriod
354	FMC Yola	Jun	2011	2011-06-01	7	Female	99	Firsttest	Firsttest	Missing	Yes	Before	No		No	Yes	AZTNVP	No	No	Notbreastfed	99	Yesstarttoday	Negative	2011-06-17	2011-08-10	TransitionalPeriod
355	FMC Yola	Jun	2011	2011-06-01	6	Male	99	Firsttest	Firsttest	Missing	Yes	Before	No		No	Yes	AZTNVP	No	No	Notbreastfed	99	Yesstarttoday	Negative	2011-06-20	2011-08-10	TransitionalPeriod
356	FMC Yola	Jun	2011	2011-06-01	6	Female	99	Firsttest	Firsttest	Missing	Yes	During	No		No	Yes	NVP	No	No	Notbreastfed	99	Yesstarttoday	Negative	2011-06-20	2011-08-10	TransitionalPeriod
357	FMC Yola	Jun	2011	2011-06-01	32	Male	99	Probwithfirsttest	Firsttest	Missing	Yes	Before	No		No	Yes	AZTNVP	Yes	Yes	Exclusivebreastfeed	99	Yesdaily	Negative	2011-06-23	2011-08-10	TransitionalPeriod
358	FMC Yola	Jun	2011	2011-06-01	16	Male	99	Firsttest	Firsttest	Missing	No		No		No	No		No	No	Notbreastfed	4	Yesstarttoday	Negative	2011-06-23	2011-08-10	TransitionalPeriod
359	FMC Yola	Jun	2011	2011-06-01	24	Female	99	Probwithfirsttest	Firsttest	Missing	No		No		No	No		Yes	Yes	Exclusivebreastfeed	99	No	Positive	2011-06-24	2011-08-10	TransitionalPeriod
360	FMC Yola	Jun	2011	2011-06-01	6	Male	99	Firsttest	Firsttest	Missing	Yes	Before	No		No	Yes	AZTNVP	Yes	Yes	Exclusivebreastfeed	1	Yesstarttoday	Negative	2011-06-27	2011-08-10	TransitionalPeriod
361	FMC Yola	Jun	2011	2011-06-01	72	Male	99	Repeat6weeks	SecondTest	Missing	No		No		No	No		Yes	Yes	Exclusivebreastfeed	99	No	Positive	2011-06-27	2011-08-10	TransitionalPeriod
362	FMC Yola	Jun	2011	2011-06-01	60	Female	99	FirsttestSickInfant	Firsttest	Missing	No		No		No	No		Yes	No	Exclusivebreastfeed	99	No	Positive	2011-06-27	2011-08-10	TransitionalPeriod
363	FMC Yola	Jun	2011	2011-06-01	6	Male	99	Firsttest	Firsttest	Missing	No		Yes	Tripleregimen	No	Yes	NVP	Yes	Yes	Exclusivebreastfeed	99	Yesstarttoday	Negative	2011-06-28	2011-08-10	TransitionalPeriod
364	FMC Yola	Jun	2011	2011-06-01	28	Female	99	Probwithfirsttest	Firsttest	Missing	No		No		No	No		Yes	No	Exclusivebreastfeed	99	No	Positive	2011-06-29	2011-08-10	TransitionalPeriod
365	FMC Yola	Jul	2011	2011-07-01	6	Male	99	Firsttest	Firsttest	Missing	Yes	Before	No		No	Yes	NVP	Yes	Yes	Exclusivebreastfeed	99	Yesstarttoday	Negative	2011-07-04	2011-07-23	TransitionalPeriod
366	FMC Yola	Jul	2011	2011-07-01	6	Male	99	Firsttest	Firsttest	Missing	Yes	Before	No		No	Yes	NVP	Yes	Yes	Exclusivebreastfeed	99	Yesstarttoday	Negative	2011-07-04	2011-07-23	TransitionalPeriod
367	FMC Yola	Jul	2011	2011-07-01	28	Male	99	Probwithfirsttest	Firsttest	Missing	No		No		No	No		Yes	Yes	Mixedfed	99	No	Positive	2011-07-08	2011-07-23	TransitionalPeriod
368	FMC Yola	Jul	2011	2011-07-01	6	Male	99	Firsttest	Firsttest	Missing	No		Yes	Tripleregimen	No	Yes	NVP	Yes	Yes	Exclusivebreastfeed	99	Yesstarttoday	Negative	2011-07-11	2011-07-23	TransitionalPeriod
369	FMC Yola	Jul	2011	2011-07-01	7	Female	99	Firsttest	Firsttest	Missing	No		Yes	Tripleregimen	No	Yes	AZTNVP	No	No	Notbreastfed	99	Yesstarttoday	Negative	2011-07-12	2011-07-23	TransitionalPeriod
370	FMC Yola	Jul	2011	2011-07-01	6	Female	99	Firsttest	Firsttest	Missing	Yes	Before	No		No	Yes	NVP	Yes	Yes	Exclusivebreastfeed	99	Yesstarttoday	Negative	2011-07-14	2011-07-23	TransitionalPeriod
371	FMC Yola	Jul	2011	2011-07-01	40	Male	99	Probwithfirsttest	Firsttest	Missing	Yes	Before	No		No	Yes	AZTNVP	Yes	No	Exclusivebreastfeed	6	Yesdaily	Negative	2011-07-14	2011-07-23	TransitionalPeriod
372	FMC Yola	Jul	2011	2011-07-01	36	Female	99	Probwithfirsttest	Firsttest	Missing	No		Yes	Tripleregimen	No	Yes	AZTNVP	Yes	Yes	Exclusivebreastfeed	6	Missing	Negative	2011-07-14	2011-07-23	TransitionalPeriod
373	FMC Yola	Jul	2011	2011-07-01	6	Female	99	Firsttest	Firsttest	Missing	No		Yes	Tripleregimen	No	Yes	NVP	No	No	Notbreastfed	99	Yesstarttoday	Negative	2011-07-15	2011-07-23	TransitionalPeriod
374	FMC Yola	Jul	2011	2011-07-01	6	Female	99	Firsttest	Firsttest	Missing	No		Yes	Tripleregimen	No	Yes	NVP	No	No	Notbreastfed	99	Yesstarttoday	Negative	2011-07-15	2011-07-23	TransitionalPeriod
375	FMC Yola	Jul	2011	2011-07-01	8	Female	99	Firsttest	Firsttest	Missing	Yes	Before	No		No	Yes	AZTNVP	Yes	Yes	Exclusivebreastfeed	2	Yesstarttoday	Negative	2011-07-15	2011-07-23	TransitionalPeriod
376	FMC Yola	Jul	2011	2011-07-01	6	Female	99	Firsttest	Firsttest	Missing	No		Yes	AZT3TCsdNVP	No	Yes	AZTNVP	No	No	Notbreastfed	1	Yesstarttoday	Negative	2011-07-18	2011-07-23	TransitionalPeriod
377	FMC Yola	Jul	2011	2011-07-01	6	Female	99	Firsttest	Firsttest	Missing	No		Yes	AZT3TCsdNVP	No	Yes	AZTNVP	No	No	Notbreastfed	1	Yesstarttoday	Negative	2011-07-18	2011-07-23	TransitionalPeriod
378	FMC Yola	Jul	2011	2011-07-01	6	Female	99	Firsttest	Firsttest	Missing	No		Yes	AZT3TCsdNVP	No	Yes	AZTNVP	Yes	Yes	Mixedfed	1	Yesdaily	Negative	2011-07-19	2011-07-23	TransitionalPeriod
379	FMC Yola	Jul	2011	2011-07-01	6	Male	99	Firsttest	Firsttest	Missing	No		Yes	Tripleregimen	No	Yes	NVP	Yes	Yes	Exclusivebreastfeed	1	Yesstarttoday	Negative	2011-07-25	2011-09-28	TransitionalPeriod
380	FMC Yola	Jul	2011	2011-07-01	5	Female	99	Firsttest	Firsttest	Missing	No		No		No	Yes	NVP	Yes	Yes	Exclusivebreastfeed	1	Yesstarttoday	Negative	2011-07-25	2011-09-28	TransitionalPeriod
381	FMC Yola	Aug	2011	2011-08-01	6	Male	99	Firsttest	Firsttest	Missing	Yes	Before	No		No	Yes	NVP	Yes	Yes	Exclusivebreastfeed	3	Yesstarttoday	Negative	2011-08-03	2011-09-28	TransitionalPeriod
382	FMC Yola	Aug	2011	2011-08-01	8	Male	99	FirsttestSickInfant	Firsttest	Missing	No		No		No	No		Yes	Yes	Exclusivebreastfeed	99	No	Positive	2011-08-05	2011-09-28	TransitionalPeriod
383	FMC Yola	Aug	2011	2011-08-01	8	Female	99	Firsttest	Firsttest	Missing	Yes	Before	No		No	Yes	NVP	Yes	Yes	Exclusivebreastfeed	2	Yesstarttoday	Negative	2011-08-05	2011-09-28	TransitionalPeriod
384	FMC Yola	Aug	2011	2011-08-01	12	Male	99	Firsttest	Firsttest	Missing	Yes	During	No		No	Yes	AZTNVP	Yes	Yes	Exclusivebreastfeed	99	Yesstarttoday	Negative	2011-08-05	2011-09-28	TransitionalPeriod
385	FMC Yola	Aug	2011	2011-08-01	8	Male	99	Firsttest	Firsttest	Missing	Yes	Before	No		No	Yes	NVP	No	No	Notbreastfed	99	Yesstarttoday	Negative	2011-08-08	2011-11-11	TransitionalPeriod
386	FMC Yola	Aug	2011	2011-08-01	8	Female	99	Firsttest	Firsttest	Missing	Yes	Before	No		No	Yes	NVP	No	No	Notbreastfed	99	Yesstarttoday	Negative	2011-08-08	2011-11-11	TransitionalPeriod
387	FMC Yola	Aug	2011	2011-08-01	6	Female	99	Firsttest	Firsttest	Missing	Yes	Before	No		No	Yes	NVP	Yes	No	Mixedfed	1	Yesdaily	Negative	2011-08-08	2011-09-28	TransitionalPeriod
388	FMC Yola	Aug	2011	2011-08-01	12	Male	99	Firsttest	Firsttest	Missing	Yes	Before	No		No	Yes	NVP	Yes	No	Exclusivebreastfeed	99	Yesstarttoday	Negative	2011-08-15	2011-09-28	TransitionalPeriod
389	FMC Yola	Aug	2011	2011-08-01	20	Male	99	Firsttest	Firsttest	Missing	Yes	Before	No		No	Yes	NVP	Yes	Yes	Exclusivebreastfeed	99	Yesstarttoday	Negative	2011-08-15	2011-09-28	TransitionalPeriod
390	FMC Yola	Aug	2011	2011-08-01	6	Female	99	Firsttest	Firsttest	Missing	Yes	During	No		No	Yes	NVP	Yes	Yes	Exclusivebreastfeed	2	Yesstarttoday	Negative	2011-08-15	2011-09-28	TransitionalPeriod
391	FMC Yola	Aug	2011	2011-08-01	24	Female	99	Probwithfirsttest	Firsttest	Missing	No		No		No	No		Yes	No	Mixedfed	1	Yesstarttoday	Negative	2011-08-16	2011-09-28	TransitionalPeriod
392	FMC Yola	Aug	2011	2011-08-01	60	Male	99	Repeat6weeks	SecondTest	Missing	Yes	Before	No		No	Yes	NVP	No	No	Notbreastfed	99	Yesdaily	Negative	2011-08-16	2011-09-28	TransitionalPeriod
393	FMC Yola	Aug	2011	2011-08-01	6	Female	99	Firsttest	Firsttest	Missing	Yes	Before	No		No	Yes	NVP	Yes	Yes	Exclusivebreastfeed	6	Yesstarttoday	Negative	2011-08-17	2011-09-28	TransitionalPeriod
394	FMC Yola	Aug	2011	2011-08-01	36	Female	99	Probwithfirsttest	Firsttest	Missing	Yes	Before	No		No	Yes	NVP	Yes	No	Exclusivebreastfeed	3	Missing	Negative	2011-08-22	2011-09-28	TransitionalPeriod
395	FMC Yola	Aug	2011	2011-08-01	40	Male	99	Probwithfirsttest	Firsttest	Positive	Yes	Before	No		No	Yes	AZTNVP	No	No	Notbreastfed	99	Yesstarttoday	Positive	2011-08-25	2011-10-18	TransitionalPeriod
396	FMC Yola	Aug	2011	2011-08-01	64	Male	99	Firsttest	Firsttest	Missing	Yes	During	No		No	Yes	AZTNVP	Yes	Yes	Mixedfed	12	Yesstarttoday	Negative	2011-08-29	2011-09-28	TransitionalPeriod
397	FMC Yola	Aug	2011	2011-08-01	4	Male	99	Firsttest	Firsttest	Missing	Yes	Before	No		No	Yes	AZTNVP	No	No	Notbreastfed	99	Yesstarttoday	Negative	2011-08-03	2011-11-11	TransitionalPeriod
398	FMC Yola	Sep	2011	2011-09-01	6	Male	99	Firsttest	Firsttest	Missing	Yes	Before	No		No	Yes	NVP	Yes	Yes	Exclusivebreastfeed	6	Yesstarttoday	Negative	2011-09-06	2011-11-11	TransitionalPeriod
399	FMC Yola	Sep	2011	2011-09-01	16	Female	99	Firsttest	Firsttest	Missing	No		Yes	Tripleregimen	No	Yes	NVP	Yes	Yes	Exclusivebreastfeed	99	Yesstarttoday	Negative	2011-09-06	2011-11-11	TransitionalPeriod
400	FMC Yola	Sep	2011	2011-09-01	6	Female	99	Firsttest	Firsttest	Missing	Missing		Missing		Missing	Missing		No	No	Notbreastfed	99	Missing	Negative	2011-09-06	2011-11-11	TransitionalPeriod
401	FMC Yola	Sep	2011	2011-09-01	7	Male	99	Firsttest	Firsttest	Missing	Yes	Before	No		No	Yes	NVP	No	No	Notbreastfed	99	Yesstarttoday	Negative	2011-09-06	2011-11-11	TransitionalPeriod
402	FMC Yola	Sep	2011	2011-09-01	32	Female	99	Probwithfirsttest	Firsttest	Missing	Yes	Before	No		No	Yes	AZTNVP	Yes	Yes	Missing	99	Yesdaily	Negative	2011-09-05	2011-11-11	TransitionalPeriod
403	FMC Yola	Sep	2011	2011-09-01	8	Female	99	Firsttest	Firsttest	Missing	Yes	Before	No		No	Yes	NVP	No	No	Notbreastfed	2	Yesstarttoday	Negative	2011-09-07	2011-11-11	TransitionalPeriod
404	FMC Yola	Sep	2011	2011-09-01	28	Male	99	Probwithfirsttest	Firsttest	Missing	No		Yes	Tripleregimen	No	Yes	AZTNVP	Yes	Yes	Mixedfed	99	Yesstarttoday	Negative	2011-09-08	2011-11-11	TransitionalPeriod
405	FMC Yola	Sep	2011	2011-09-01	16	Male	99	Firsttest	Firsttest	Missing	Missing		Missing		Missing	Missing		Yes	Missing	Exclusivebreastfeed	99	Missing	Positive	2011-09-12	2012-01-05	TransitionalPeriod
406	FMC Yola	Sep	2011	2011-09-01	6	Male	99	Firsttest	Firsttest	Missing	Yes	Before	No		No	Yes	NVP	Yes	Yes	Exclusivebreastfeed	6	Yesdaily	Negative	2011-09-16	2012-01-05	TransitionalPeriod
407	FMC Yola	Sep	2011	2011-09-01	6	Male	99	Firsttest	Firsttest	Missing	Missing		Missing		Missing	Missing		Yes	Missing	Exclusivebreastfeed	99	Missing	Missing	2011-09-19	2012-01-05	TransitionalPeriod
408	FMC Yola	Sep	2011	2011-09-01	36	Female	99	Probwithfirsttest	Firsttest	Missing	Missing		Missing		Missing	Missing		Yes	Missing	Mixedfed	99	Missing	Positive	2011-09-20	2012-01-05	TransitionalPeriod
409	FMC Yola	Sep	2011	2011-09-01	6	Male	99	Firsttest	Firsttest	Missing	No		Yes	AZT3TCsdNVP	No	Yes	NVP	No	No	Notbreastfed	99	Yesstarttoday	Negative	2011-09-26	2012-01-05	TransitionalPeriod
410	FMC Yola	Sep	2011	2011-09-01	48	Male	99	Probwithfirsttest	Firsttest	Missing	No		No		No	No		Yes	Yes	Mixedfed	99	Yesstarttoday	Negative	2011-09-30	2011-11-11	TransitionalPeriod
411	FMC Yola	Sep	2011	2011-09-01	8	Male	99	Firsttest	Firsttest	Missing	Yes	Before	No		No	Yes	NVP	Yes	Yes	Exclusivebreastfeed	99	Yesstarttoday	Negative	2011-09-30	2011-11-11	TransitionalPeriod
412	FMC Yola	Sep	2011	2011-09-01	8	Male	99	Firsttest	Firsttest	Missing	Yes	Before	No		No	Yes	NVP	Yes	Yes	Exclusivebreastfeed	99	Yesstarttoday	Negative	2011-09-15	2011-11-11	TransitionalPeriod
413	FMC Yola	Sep	2011	2011-09-01	60	Female	99	Firsttest	Firsttest	Missing	No		No		No	No		Yes	No	Mixedfed	9	Yesstarttoday	Negative	2011-09-21	2011-11-11	TransitionalPeriod
414	FMC Yola	Oct	2011	2011-10-01	6	Male	99	Firsttest	Firsttest	Missing	Yes	Before	No		No	Yes	NVP	Yes	Yes	Exclusivebreastfeed	3	Yesdaily	Negative	2011-10-11	2011-11-11	TransitionalPeriod
415	FMC Yola	Oct	2011	2011-10-01	6	Male	99	Firsttest	Firsttest	Missing	Yes	Before	No		No	Yes	NVP	Yes	Yes	Exclusivebreastfeed	99	Yesstarttoday	Negative	2011-10-12	2011-11-11	TransitionalPeriod
416	FMC Yola	Oct	2011	2011-10-01	9	Female	99	Firsttest	Firsttest	Missing	Yes	Before	No		No	Yes	NVP	Yes	Yes	Exclusivebreastfeed	99	Yesstarttoday	Negative	2011-10-12	2011-11-11	TransitionalPeriod
417	FMC Yola	Oct	2011	2011-10-01	16	Female	99	FirsttestSickInfant	Firsttest	Missing	No		No		No	No		Yes	Yes	Mixedfed	99	No	Positive	2011-10-13	2011-11-11	TransitionalPeriod
418	FMC Yola	Oct	2011	2011-10-01	6	Male	99	Firsttest	Firsttest	Missing	Yes	Before	No		No	Yes	NVP	Yes	Yes	Exclusivebreastfeed	99	Yesstarttoday	Negative	2011-10-14	2011-11-11	TransitionalPeriod
419	FMC Yola	Oct	2011	2011-10-01	7	Male	99	Firsttest	Firsttest	Missing	Yes	Before	No		No	Yes	AZTNVP	Yes	Yes	Exclusivebreastfeed	99	Yesdaily	Negative	2011-10-17	2011-11-11	TransitionalPeriod
420	FMC Yola	Oct	2011	2011-10-01	16	Male	99	Firsttest	Firsttest	Missing	Yes	During	No		No	Yes	AZTNVP	No	No	Notbreastfed	99	Yesdaily	Negative	2011-10-17	2011-11-11	TransitionalPeriod
421	FMC Yola	Oct	2011	2011-10-01	6	Male	99	Firsttest	Firsttest	Missing	Yes	Before	No		No	Yes	NVP	Yes	Yes	Exclusivebreastfeed	99	Yesstarttoday	Negative	2011-10-17	2011-11-11	TransitionalPeriod
422	FMC Yola	Oct	2011	2011-10-02	20	Female	99	Firsttest	Firsttest	Missing	Yes	During	No		No	No		No	No	Notbreastfed	99	Yesstarttoday	Negative	2011-10-18	2012-01-05	TransitionalPeriod
423	FMC Yola	Oct	2011	2011-10-03	20	Male	99	Firsttest	Firsttest	Missing	Yes	During	No		No	No		No	No	Notbreastfed	99	Yesstarttoday	Negative	2011-10-18	2012-01-05	TransitionalPeriod
424	FMC Yola	Oct	2011	2011-10-04	16	Male	99	Firsttest	Firsttest	Missing	Yes	During	No		No	Yes	NVP	Yes	Yes	Mixedfed	99	Yesstarttoday	Negative	2011-10-20	2012-01-05	TransitionalPeriod
425	FMC Yola	Oct	2011	2011-10-05	6	Female	99	Firsttest	Firsttest	Missing	Yes	Before	No		No	Yes	NVP	No	No	Notbreastfed	99	Yesstarttoday	Negative	2011-10-25	2012-01-05	TransitionalPeriod
426	FMC Yola	Oct	2011	2011-10-06	6	Female	99	Firsttest	Firsttest	Missing	Yes	During	No		No	Yes	NVP	Yes	Yes	Exclusivebreastfeed	99	Yesdaily	Negative	2011-10-25	2012-01-05	TransitionalPeriod
427	FMC Yola	Oct	2011	2011-10-01	6	Female	99	Firsttest	Firsttest	Missing	Yes	During	No		No	Yes	NVP	Yes	Yes	Exclusivebreastfeed	99	Yesstarttoday	Negative	2011-10-27	2012-01-05	TransitionalPeriod
428	FMC Yola	Oct	2011	2011-10-01	6	Male	99	Firsttest	Firsttest	Missing	Yes	Before	No		No	Yes	NVP	Yes	Yes	Exclusivebreastfeed	99	Yesstarttoday	Negative	2011-10-31	2012-01-05	TransitionalPeriod
429	FMC Yola	Oct	2011	2011-10-01	6	Male	99	Firsttest	Firsttest	Missing	Yes	During	No		No	Yes	NVP	Yes	Yes	Exclusivebreastfeed	99	Yesstarttoday	Negative	2011-10-31	2012-01-05	TransitionalPeriod
430	FMC Yola	Nov	2011	2011-11-01	6	Male	99	Firsttest	Firsttest	Missing	Yes	Before	No		No	Yes	NVP	Yes	Yes	Exclusivebreastfeed	99	Yesdaily	Negative	2011-11-01	2012-01-05	TransitionalPeriod
431	FMC Yola	Nov	2011	2011-11-01	16	Male	99	Repeat6weeks	SecondTest	Missing	Yes	Before	No		No	Yes	NVP	Yes	Yes	Exclusivebreastfeed	99	Yesstarttoday	Negative	2011-11-03	2012-01-05	TransitionalPeriod
432	FMC Yola	Nov	2011	2011-11-01	6	Male	99	Firsttest	Firsttest	Missing	Yes	During	No		No	Yes	Unknown	Yes	Yes	Exclusivebreastfeed	99	Yesstarttoday	Negative	2011-11-09	2012-01-05	TransitionalPeriod
433	FMC Yola	Nov	2011	2011-11-01	6	Male	99	Firsttest	Firsttest	Missing	Yes	During	No		No	Yes	NVP	Yes	Yes	Exclusivebreastfeed	99	Yesstarttoday	Negative	2011-11-09	2012-01-05	TransitionalPeriod
434	FMC Yola	Nov	2011	2011-11-01	6	Female	99	Firsttest	Firsttest	Missing	Yes	During	No		No	Yes	NVP	Yes	Yes	Exclusivebreastfeed	99	Yesstarttoday	Negative	2011-11-10	2012-01-05	TransitionalPeriod
435	FMC Yola	Nov	2011	2011-11-01	7	Male	99	Firsttest	Firsttest	Missing	Missing		Missing		Missing	Missing		Yes	Missing	Exclusivebreastfeed	99	Missing	Negative	2011-11-11	2012-01-05	TransitionalPeriod
436	FMC Yola	Nov	2011	2011-11-01	6	Male	99	Firsttest	Firsttest	Missing	Yes	Before	No		No	Yes	NVP	No	No	Notbreastfed	99	Yesstarttoday	Negative	2011-11-14	2012-01-05	TransitionalPeriod
437	FMC Yola	Nov	2011	2011-11-01	12	Male	99	Firsttest	Firsttest	Missing	No		No		No	No		No	No	Notbreastfed	99	Missing	Negative	2011-11-15	2012-01-05	TransitionalPeriod
438	FMC Yola	Nov	2011	2011-11-01	6	Female	99	Firsttest	Firsttest	Missing	Yes	During	No		No	Yes	NVP	Yes	Yes	Exclusivebreastfeed	99	Yesstarttoday	Negative	2011-11-15	2012-01-05	TransitionalPeriod
439	FMC Yola	Nov	2011	2011-11-01	6	Male	99	Firsttest	Firsttest	Missing	Yes	During	No		No	Yes	NVP	Yes	Yes	Exclusivebreastfeed	99	Yesstarttoday	Negative	2011-11-15	2012-01-05	TransitionalPeriod
440	FMC Yola	Nov	2011	2011-11-01	6	Female	99	Firsttest	Firsttest	Missing	Yes	During	No		No	Yes	NVP	Yes	Yes	Exclusivebreastfeed	99	Yesstarttoday	Negative	2011-11-15	2012-01-05	TransitionalPeriod
441	FMC Yola	Nov	2011	2011-11-01	6	Female	99	Firsttest	Firsttest	Missing	Yes	During	No		No	Yes	NVP	Yes	Yes	Exclusivebreastfeed	99	Yesstarttoday	Negative	2011-11-15	2012-01-05	TransitionalPeriod
442	FMC Yola	Nov	2011	2011-11-01	6	Male	99	Firsttest	Firsttest	Missing	Missing		Missing		Missing	Missing		Yes	Missing	Exclusivebreastfeed	99	Missing	Negative	2011-11-16	2012-01-05	TransitionalPeriod
443	FMC Yola	Nov	2011	2011-11-01	6	Female	99	Firsttest	Firsttest	Missing	Missing		Missing		Missing	Missing		Yes	Missing	Exclusivebreastfeed	99	Missing	Negative	2011-11-22	2012-01-05	TransitionalPeriod
444	FMC Yola	Nov	2011	2011-11-01	6	Female	99	Firsttest	Firsttest	Missing	Yes	During	No		No	Yes	NVP	Yes	Yes	Exclusivebreastfeed	99	Yesstarttoday	Negative	2011-11-22	2012-01-05	TransitionalPeriod
445	FMC Yola	Nov	2011	2011-11-01	6	Female	99	Firsttest	Firsttest	Missing	Yes	Before	No		No	Yes	NVP	No	No	Notbreastfed	99	Yesdaily	Negative	2011-11-22	2012-01-05	TransitionalPeriod
446	FMC Yola	Nov	2011	2011-11-01	40	Male	99	Probwithfirsttest	Firsttest	Missing	Yes	Before	No		No	Yes	NVP	No	No	Notbreastfed	99	Yesstarttoday	Negative	2011-11-23	2012-01-05	TransitionalPeriod
447	FMC Yola	Nov	2011	2011-11-01	12	Female	99	Firsttest	Firsttest	Missing	No		No		No	No		Yes	Yes	Mixedfed	99	Yesstarttoday	Negative	2011-11-28	2012-01-05	TransitionalPeriod
448	FMC Yola	Nov	2011	2011-11-01	6	Male	99	Firsttest	Firsttest	Missing	No		No		No	Missing		Yes	Yes	Exclusivebreastfeed	99	Yesstarttoday	Negative	2011-11-28	2012-01-05	TransitionalPeriod
449	FMC Yola	Nov	2011	2011-11-01	9	Male	99	Firsttest	Firsttest	Missing	Yes	Before	No		No	Yes	NVP	No	No	Notbreastfed	99	Yesstarttoday	Negative	2011-11-29	2012-01-05	TransitionalPeriod
450	FMC Yola	Nov	2011	2011-11-01	6	Male	99	Firsttest	Firsttest	Missing	Yes	Before	No		No	Yes	NVP	Yes	Yes	Exclusivebreastfeed	99	Yesdaily	Negative	2011-11-30	2012-01-05	TransitionalPeriod
451	FMC Yola	Dec	2011	2011-12-01	6	Female	99	Firsttest	Firsttest	Missing	Yes	Before	No		No	Yes	NVP	Yes	Yes	Exclusivebreastfeed	99	Yesstarttoday	Negative	2011-12-09	2012-05-23	TransitionalPeriod
452	FMC Yola	Dec	2011	2011-12-01	6	Female	99	Firsttest	Firsttest	Missing	No		No		No	Yes	AZTNVP	Yes	Yes	Exclusivebreastfeed	99	Yesstarttoday	Negative	2011-12-13	2012-05-23	TransitionalPeriod
453	FMC Yola	Dec	2011	2011-12-01	6	Female	99	Firsttest	Firsttest	Missing	No		No		No	Yes	AZTNVP	Yes	Yes	Exclusivebreastfeed	99	Yesstarttoday	Negative	2011-12-13	2012-05-23	TransitionalPeriod
454	FMC Yola	Dec	2011	2011-12-01	8	Male	99	Firsttest	Firsttest	Missing	Yes	Before	No		No	Yes	NVP	Yes	Yes	Exclusivebreastfeed	99	Yesstarttoday	Negative	2011-12-14	2012-05-23	TransitionalPeriod
455	FMC Yola	Dec	2011	2011-12-01	6	Male	99	Firsttest	Firsttest	Missing	No		Yes	Tripleregimen	No	Yes	AZTNVP	Yes	Yes	Exclusivebreastfeed	99	Yesstarttoday	Negative	2011-12-19	2012-05-23	TransitionalPeriod
456	FMC Yola	Dec	2011	2011-12-01	6	Male	99	Firsttest	Firsttest	Missing	No		Yes	Tripleregimen	No	Yes	AZTNVP	Yes	Yes	Exclusivebreastfeed	99	Yesstarttoday	Negative	2011-12-19	2012-05-23	TransitionalPeriod
457	FMC Yola	Dec	2011	2011-12-01	6	Female	99	Firsttest	Firsttest	Missing	Yes	Before	No		No	Yes	AZTNVP	No	No	Notbreastfed	99	Yesdaily	Negative	2011-12-28	2012-05-23	TransitionalPeriod
458	FMC Yola	Dec	2011	2011-12-01	24	Male	99	Probwithfirsttest	Firsttest	Missing	No		Yes	sdNVP	No	Yes	NVP	Yes	Yes	Exclusivebreastfeed	99	Yesstarttoday	Negative	2011-12-28	2012-05-23	TransitionalPeriod
459	FMC Yola	Dec	2011	2011-12-01	7	Male	99	Firsttest	Firsttest	Missing	No		No		No	No		Yes	Yes	Exclusivebreastfeed	99	Yesdaily	Negative	2011-12-15	2012-05-23	TransitionalPeriod
460	FMC Yola	Dec	2011	2011-12-01	6	Female	99	Firsttest	Firsttest	Missing	No		No		No	No		Yes	Yes	Exclusivebreastfeed	99	Yesdaily	Negative	2011-12-12	2012-05-23	TransitionalPeriod
461	FMC Yola	Dec	2011	2011-12-01	28	Female	99	Probwithfirsttest	Firsttest	Missing	Yes	Before	No		No	Yes	NVP	Yes	Yes	Exclusivebreastfeed	99	Yesstarttoday	Negative	2011-12-12	2012-05-23	TransitionalPeriod
462	FMC Yola	Dec	2011	2011-12-01	12	Female	99	Firsttest	Firsttest	Missing	Yes	Before	No		No	Yes	NVP	No	No	Notbreastfed	99	Yesdaily	Negative	2011-12-12	2012-05-23	TransitionalPeriod
463	FMC Yola	Dec	2011	2011-12-01	8	Male	99	Firsttest	Firsttest	Missing	No		Yes	Tripleregimen	No	Yes	NVP	Yes	Yes	Exclusivebreastfeed	99	Missing	Negative	2011-12-09	2012-05-23	TransitionalPeriod
464	FMC Yola	Jan	2012	2012-01-01	7	Male	99	Firsttest	Firsttest	Missing	Yes	Before	No		No	Yes	AZTNVP	Yes	Yes	Exclusivebreastfeed	2	Yesstarttoday	Negative	2012-01-03	2012-05-23	TransitionalPeriod
465	FMC Yola	Jan	2012	2012-01-01	12	Female	99	Firsttest	Firsttest	Missing	Yes	Before	No		No	Yes	NVP	Yes	Yes	Exclusivebreastfeed	99	Yesstarttoday	Negative	2012-01-04	2012-05-23	TransitionalPeriod
466	FMC Yola	Jan	2012	2012-01-01	6	Male	99	Firsttest	Firsttest	Missing	Yes	Before	No		No	Yes	NVP	No	No	Notbreastfed	99	Yesstarttoday	Negative	2012-01-27	2012-05-23	TransitionalPeriod
467	FMC Yola	Feb	2012	2012-02-01	8	Female	99	Firsttest	Firsttest	Missing	Yes	Before	No		No	No		No	No	Notbreastfed	99	Yesstarttoday	Negative	2012-02-10	2012-05-23	TransitionalPeriod
468	FMC Yola	Feb	2012	2012-02-01	16	Male	99	Firsttest	Firsttest	Missing	Yes	Before	No		No	Yes	NVP	No	No	Notbreastfed	99	Yesstarttoday	Negative	2012-02-10	2012-05-23	TransitionalPeriod
469	FMC Yola	Feb	2012	2012-02-01	6	Female	99	Firsttest	Firsttest	Missing	Yes	During	No		No	Yes	AZTNVP	No	No	Notbreastfed	99	Yesstarttoday	Negative	2012-02-10	2012-05-23	TransitionalPeriod
470	FMC Yola	Feb	2012	2012-02-01	8	Female	99	Firsttest	Firsttest	Missing	No		Yes	Tripleregimen	No	Yes	AZTNVP	No	No	Notbreastfed	99	Yesstarttoday	Negative	2012-02-10	2012-05-23	TransitionalPeriod
471	FMC Yola	Feb	2012	2012-02-01	20	Female	99	Firsttest	Firsttest	Missing	Missing		Missing		Missing	Yes	NVP	Yes	Yes	Missing	99	Missing	Negative	2012-02-28	2012-05-23	TransitionalPeriod
472	FMC Yola	Feb	2012	2012-02-01	6	Male	99	Firsttest	Firsttest	Missing	No		Yes	Tripleregimen	No	Yes	NVP	Yes	Yes	Missing	99	Yesdaily	Negative	2012-02-28	2012-05-23	TransitionalPeriod
473	FMC Yola	Feb	2012	2012-02-01	60	Female	99	Repeat6weeks	SecondTest	Missing	Missing		Missing		Missing	Yes	NVP	Yes	Yes	Missing	99	Missing	Negative	2012-02-29	2012-05-23	TransitionalPeriod
474	FMC Yola	Feb	2012	2012-02-01	8	Female	99	Firsttest	Firsttest	Missing	Yes	During	No		No	Yes	NVP	Yes	Yes	Exclusivebreastfeed	99	Yesstarttoday	Negative	2012-02-28	2012-05-23	TransitionalPeriod
475	FMC Yola	Feb	2012	2012-02-01	6	Female	99	Firsttest	Firsttest	Missing	Yes	Before	No		No	Yes	NVP	No	No	Notbreastfed	99	Yesstarttoday	Negative	2012-02-22	2012-05-23	TransitionalPeriod
476	FMC Yola	Feb	2012	2012-02-01	8	Male	99	Firsttest	Firsttest	Missing	No		Yes	Tripleregimen	No	Yes	NVP	No	No	Notbreastfed	99	Yesdaily	Negative	2012-02-21	2012-05-23	TransitionalPeriod
477	FMC Yola	Feb	2012	2012-02-01	28	Female	99	Probwithfirsttest	Firsttest	Missing	Yes	During	No		No	Yes	NVP	Yes	No	Mixedfed	5	Yesdaily	Negative	2012-02-21	2012-05-23	TransitionalPeriod
478	FMC Yola	Feb	2012	2012-02-01	6	Female	99	Firsttest	Firsttest	Missing	Yes	Before	No		No	Yes	AZTNVP	Yes	Yes	Exclusivebreastfeed	99	Yesstarttoday	Negative	2012-02-21	00/00/00	TransitionalPeriod
479	FMC Yola	Mar	2012	2012-03-01	20	Female	99	Repeat6weeks	SecondTest	Missing	Missing		Missing		Missing	Missing		No	No	Notbreastfed	99	Missing	Negative	2012-03-09	2012-05-23	TransitionalPeriod
480	FMC Yola	Mar	2012	2012-03-01	6	Female	99	Firsttest	Firsttest	Missing	No		Yes	Tripleregimen	No	Yes	NVP	Yes	Yes	Exclusivebreastfeed	99	Yesstarttoday	Negative	2012-03-13	2012-05-23	TransitionalPeriod
481	FMC Yola	Mar	2012	2012-03-01	72	Female	99	Repeat6weeks	SecondTest	Missing	Yes	Before	No		No	Yes	NVP	Yes	Yes	Missing	99	Missing	Negative	2012-03-16	2012-05-23	TransitionalPeriod
482	FMC Yola	Mar	2012	2012-03-01	36	Male	99	Probwithfirsttest	Firsttest	Missing	Yes	During	No		No	Yes	NVP	Yes	Yes	Exclusivebreastfeed	7	Yesstarttoday	Negative	2012-03-16	2012-05-23	TransitionalPeriod
483	FMC Yola	Mar	2012	2012-03-01	12	Male	99	Firsttest	Firsttest	Missing	Missing		Missing		Missing	Yes	NVP	Yes	Yes	Missing	99	Missing	Negative	2012-03-02	2012-05-23	TransitionalPeriod
484	FMC Yola	Mar	2012	2012-03-01	6	Female	99	Firsttest	Firsttest	Missing	No		No		No	Yes	NVP	Yes	Yes	Exclusivebreastfeed	99	Yesstarttoday	Negative	2012-03-05	2012-05-23	TransitionalPeriod
485	FMC Yola	Mar	2012	2012-03-01	6	Female	99	Firsttest	Firsttest	Missing	Yes	Before	No		No	Yes	AZTNVP	No	No	Notbreastfed	99	Yesstarttoday	Negative	2012-03-08	2012-05-23	TransitionalPeriod
486	FMC Yola	Mar	2012	2012-03-01	48	Female	99	Probwithfirsttest	Firsttest	Missing	Yes	Before	No		No	Yes	AZTNVP	No	No	Notbreastfed	99	Yesstarttoday	Negative	2012-03-19	2012-05-23	TransitionalPeriod
487	FMC Yola	Mar	2012	2012-03-01	24	Male	99	Probwithfirsttest	Firsttest	Missing	Yes	Before	No		No	Yes	NVP	Yes	Yes	Exclusivebreastfeed	99	Yesdaily	Negative	2012-03-26	2012-05-23	TransitionalPeriod
488	FMC Yola	Mar	2012	2012-03-01	40	Female	99	Probwithfirsttest	Firsttest	Missing	Yes	Before	No		No	Yes	NVP	Yes	Yes	Exclusivebreastfeed	4	Yesdaily	Negative	2012-03-26	2012-05-23	TransitionalPeriod
489	FMC Yola	Mar	2012	2012-03-01	10	Female	99	Firsttest	Firsttest	Missing	Yes	Before	No		No	Yes	NVP	No	No	Notbreastfed	99	Yesstarttoday	Negative	2012-03-26	2012-05-23	TransitionalPeriod
490	FMC Yola	Mar	2012	2012-03-01	8	Female	99	Firsttest	Firsttest	Missing	Yes	Before	No		No	Yes	NVP	Yes	Yes	Exclusivebreastfeed	99	Yesstarttoday	Negative	2012-03-27	2012-05-23	TransitionalPeriod
491	FMC Yola	Apr	2012	2012-04-01	6	Female	99	Firsttest	Firsttest	Missing	Yes	Before	No		No	Yes	AZTNVP	Yes	Yes	Exclusivebreastfeed	99	Yesstarttoday	Negative	2012-04-02	2012-05-23	TransitionalPeriod
492	FMC Yola	Apr	2012	2012-04-01	6	Female	99	Firsttest	Firsttest	Missing	Yes	During	No		No	Yes	AZTNVP	Yes	Yes	Exclusivebreastfeed	99	Yesstarttoday	Negative	2012-04-02	2012-05-23	TransitionalPeriod
493	FMC Yola	Apr	2012	2012-04-01	24	Male	99	Probwithfirsttest	Firsttest	Missing	Missing		Missing		Missing	Missing		No	No	Notbreastfed	99	Missing	Missing	2012-04-02	00/00/00	TransitionalPeriod
494	FMC Yola	Apr	2012	2012-04-01	6	Female	99	Firsttest	Firsttest	Missing	Yes	During	No		No	Yes	NVP	No	No	Notbreastfed	99	Yesstarttoday	Negative	2012-04-03	2012-05-23	TransitionalPeriod
495	FMC Yola	Apr	2012	2012-04-01	24	Female	99	Probwithfirsttest	Firsttest	Missing	Yes	Before	No		No	Yes	AZTNVP	Yes	No	Mixedfed	3	Yesstarttoday	Negative	2012-04-17	2012-05-23	TransitionalPeriod
496	FMC Yola	Apr	2012	2012-04-01	60	Male	99	Repeat6weeks	SecondTest	Missing	Yes	Before	No		No	Yes	AZTNVP	Yes	Yes	Exclusivebreastfeed	99	Yesdaily	Negative	2012-04-18	2012-05-23	TransitionalPeriod
497	FMC Yola	Apr	2012	2012-04-01	32	Female	99	Probwithfirsttest	Firsttest	Missing	Missing		Missing		Missing	Missing		Yes	Missing	Exclusivebreastfeed	99	Missing	Missing	2012-04-23	00/00/00	TransitionalPeriod
498	FMC Yola	Apr	2012	2012-04-01	6	Female	99	Firsttest	Firsttest	Missing	Yes	During	No		No	Yes	AZTNVP	Yes	Yes	Exclusivebreastfeed	99	Yesstarttoday	Negative	2012-04-24	2012-05-23	TransitionalPeriod
499	FMC Yola	Apr	2012	2012-04-01	7	Female	99	Firsttest	Firsttest	Missing	Yes	During	No		No	Yes	AZTNVP	Yes	Yes	Exclusivebreastfeed	99	Yesdaily	Negative	2012-04-25	2012-05-23	TransitionalPeriod
500	FMC Yola	Apr	2012	2012-04-01	28	Male	99	Probwithfirsttest	Firsttest	Missing	Missing		Missing		Missing	Missing		No	No	Notbreastfed	99	Missing	Missing	2012-04-30	00/00/00	TransitionalPeriod
501	FMC Yola	May	2012	2012-05-01	28	Male	99	Probwithfirsttest	Firsttest	Missing	Missing		Missing		Missing	Missing		Yes	Missing	Exclusivebreastfeed	99	Missing	Missing	2012-05-04	00/00/00	TransitionalPeriod
502	FMC Yola	May	2012	2012-05-01	20	Female	99	Firsttest	Firsttest	Missing	Yes	During	No		No	Yes	NVP	No	No	Notbreastfed	99	Yesstarttoday	Negative	2012-05-07	00/00/00	TransitionalPeriod
503	FMC Yola	May	2012	2012-05-01	24	Female	99	Probwithfirsttest	Firsttest	Missing	Yes	During	No		No	Yes	NVP	No	No	Notbreastfed	5	Missing	Negative	2012-05-09	00/00/00	TransitionalPeriod
504	FMC Yola	May	2012	2012-05-01	6	Female	99	Firsttest	Firsttest	Missing	Yes	During	No		No	Yes	NVP	Yes	Yes	Exclusivebreastfeed	99	Yesstarttoday	Negative	2012-05-09	00/00/00	TransitionalPeriod
505	FMC Yola	May	2012	2012-05-01	28	Female	99	Probwithfirsttest	Firsttest	Missing	Missing		Missing		Missing	Missing		No	No	Notbreastfed	99	Missing	Missing	2012-05-15	00/00/00	TransitionalPeriod
506	FMC Yola	May	2012	2012-05-01	8	Male	99	Firsttest	Firsttest	Missing	Missing		Missing		Missing	Missing		Yes	Missing	Exclusivebreastfeed	99	Missing	Missing	2012-05-25	00/00/00	TransitionalPeriod
507	FMC Yola	May	2012	2012-05-01	60	Female	99	Firsttest	Firsttest	Missing	No		No		No	Yes	AZTNVP	Yes	Yes	Exclusivebreastfeed	99	Yesstarttoday	Positive	2012-05-17	00/00/00	TransitionalPeriod
508	FMC Yola	Jun	2012	2012-06-01	50	Male	99	Probwithfirsttest	Firsttest	Missing	Missing		Missing		Missing	Missing		Yes	Missing	Exclusivebreastfeed	99	Missing	Missing	2012-06-18	00/00/00	Period2
509	FMC Yola	Jun	2012	2012-06-01	32	Male	99	Probwithfirsttest	Firsttest	Missing	Missing		Missing		Missing	Missing		Yes	Missing	Mixedfed	99	Missing	Missing	2012-06-19	00/00/00	Period2
510	FMC Yola	Jun	2012	2012-06-01	6	Female	99	Firsttest	Firsttest	Missing	Missing		Missing		Missing	Missing		Yes	Missing	Exclusivebreastfeed	99	Missing	Missing	2012-06-28	00/00/00	Period2
511	FMC Yola	Jun	2012	2012-06-01	28	Female	99	Probwithfirsttest	Firsttest	Missing	Yes	During	No		No	Yes	NVP	Yes	No	Missing	3	Yesstarttoday	Negative	2012-06-04	00/00/00	Period2
512	FMC Yola	Jun	2012	2012-06-01	28	Female	99	Probwithfirsttest	Firsttest	Missing	Yes	During	No		No	Yes	NVP	Yes	No	Missing	3	Yesstarttoday	Negative	2012-06-04	00/00/00	Period2
513	FMC Yola	Jun	2012	2012-06-01	12	Male	99	Firsttest	Firsttest	Missing	Yes	Before	No		No	Yes	NVP	Yes	Yes	Missing	99	Yesstarttoday	Negative	2012-06-15	00/00/00	Period2
514	FMC Yola	Jun	2012	2012-06-01	6	Female	99	Firsttest	Firsttest	Missing	Yes	Before	No		No	Yes	NVP	Yes	Yes	Missing	99	Yesstarttoday	Negative	2012-06-15	00/00/00	Period2
515	FMC Yola	Jun	2012	2012-06-01	8	Female	99	Firsttest	Firsttest	Missing	Yes	During	No		No	Yes	NVP	No	No	Notbreastfed	99	Yesstarttoday	Negative	2012-06-15	00/00/00	Period2
516	FMC Yola	Jun	2012	2012-06-01	6	Female	99	Firsttest	Firsttest	Missing	Yes	Before	No		No	Yes	NVP	No	No	Notbreastfed	99	No	Negative	2012-06-07	00/00/00	Period2
517	FMC Yola	Jun	2012	2012-06-01	6	Male	99	Firsttest	Firsttest	Missing	Yes	During	No		No	Yes	NVP	Yes	Yes	Missing	99	Yesstarttoday	Negative	2012-06-11	00/00/00	Period2
518	FMC Yola	Jun	2012	2012-06-01	6	Female	99	Firsttest	Firsttest	Missing	Yes	Before	No		No	No		Yes	No	Missing	2	Yesstarttoday	Negative	2012-06-12	00/00/00	Period2
519	FMC Yola	Jul	2012	2012-07-01	32	Female	99	Probwithfirsttest	Firsttest	Missing	No		No		No	No		Yes	Missing	Exclusivebreastfeed	99	Missing	Negative	2012-07-04	00/00/00	Period2
520	FMC Yola	Jul	2012	2012-07-01	6	Male	99	Firsttest	Firsttest	Missing	Yes	Before	No		No	Yes	NVP	Yes	Yes	Exclusivebreastfeed	99	Yesstarttoday	Negative	2012-07-05	00/00/00	Period2
521	FMC Yola	Jul	2012	2012-07-01	56	Male	99	Repeat6weeks	SecondTest	Missing	Missing		Missing		Missing	Missing		Yes	Missing	Exclusivebreastfeed	99	Missing	Missing	2012-07-05	00/00/00	Period2
522	FMC Yola	Jul	2012	2012-07-01	8	Male	99	Firsttest	Firsttest	Missing	Yes	Before	No		No	Yes	NVP	Yes	Yes	Exclusivebreastfeed	99	Yesstarttoday	Negative	2012-07-09	00/00/00	Period2
523	FMC Yola	Jul	2012	2012-07-01	6	Female	99	Firsttest	Firsttest	Missing	No		No		Yes	Yes	NVP	Yes	Missing	Exclusivebreastfeed	99	Yesstarttoday	Missing	2012-07-09	00/00/00	Period2
524	FMC Yola	Jul	2012	2012-07-01	7	Male	99	Firsttest	Firsttest	Missing	No		No		Yes	No		Yes	Missing	Exclusivebreastfeed	99	Yesstarttoday	Missing	2012-07-09	00/00/00	Period2
525	FMC Yola	Jul	2012	2012-07-01	12	Male	99	Firsttest	Firsttest	Missing	No		No		No	No		Yes	Yes	Mixedfed	99	Yesstarttoday	Negative	2012-07-09	00/00/00	Period2
526	FMC Yola	Jul	2012	2012-07-01	40	Male	99	Probwithfirsttest	Firsttest	Missing	No		No		Yes	Yes	NVP	Yes	Missing	Exclusivebreastfeed	99	Yesstarttoday	Negative	2012-07-11	00/00/00	Period2
527	FMC Yola	Jul	2012	2012-07-01	56	Female	99	Firsttest	Firsttest	Missing	No		No		No	No		Yes	Missing	Mixedfed	99	Yesstarttoday	Negative	2012-07-11	00/00/00	Period2
528	FMC Yola	Jul	2012	2012-07-01	6	Male	99	Firsttest	Firsttest	Missing	No		No		Yes	Yes	NVP	Yes	Missing	Exclusivebreastfeed	99	Yesstarttoday	Negative	2012-07-13	00/00/00	Period2
529	FMC Yola	Jul	2012	2012-07-01	6	Male	99	Firsttest	Firsttest	Missing	Yes	Before	No		No	Yes	NVP	Yes	Yes	Exclusivebreastfeed	99	Yesstarttoday	Negative	2012-07-13	00/00/00	Period2
530	FMC Yola	Jul	2012	2012-07-01	56	Female	99	Firsttest	Firsttest	Missing	No		No		No	No		Yes	Missing	Mixedfed	99	Yesstarttoday	Negative	2012-07-16	00/00/00	Period2
531	FMC Yola	Jul	2012	2012-07-01	6	Female	99	Firsttest	Firsttest	Missing	No		No		Yes	Missing		Yes	Missing	Exclusivebreastfeed	99	Missing	Negative	2012-07-17	00/00/00	Period2
532	FMC Yola	Jul	2012	2012-07-01	56	Female	99	Repeat6weeks	SecondTest	Missing	No		No		Yes	Yes	NVP	Yes	Missing	Exclusivebreastfeed	99	Missing	Negative	2012-07-17	00/00/00	Period2
533	FMC Yola	Jul	2012	2012-07-01	48	Male	99	Probwithfirsttest	Firsttest	Missing	No		No		No	No		Yes	Missing	Mixedfed	99	Missing	Negative	2012-07-17	00/00/00	Period2
534	FMC Yola	Jul	2012	2012-07-01	6	Female	99	Firsttest	Firsttest	Missing	Yes	During	No		No	Yes	NVP	Yes	Yes	Exclusivebreastfeed	99	Yesstarttoday	Negative	2012-07-17	00/00/00	Period2
535	FMC Yola	Jul	2012	2012-07-01	6	Female	99	Firsttest	Firsttest	Missing	Yes	During	No		No	Yes	NVP	No	No	Notbreastfed	99	Missing	Negative	2012-07-19	00/00/00	Period2
536	FMC Yola	Jul	2012	2012-07-01	24	Female	99	Probwithfirsttest	Firsttest	Missing	Yes	During	No		No	Yes	NVP	Yes	Yes	Exclusivebreastfeed	99	Missing	Missing	2012-07-23	00/00/00	Period2
537	FMC Yola	Jul	2012	2012-07-01	16	Female	99	Repeat6weeks	SecondTest	Missing	No		No		Yes	Missing		Yes	Missing	Exclusivebreastfeed	99	Missing	Missing	2012-07-23	00/00/00	Period2
538	FMC Yola	Jul	2012	2012-07-01	6	Female	99	Firsttest	Firsttest	Missing	Yes	Before	No		No	No		Yes	Yes	Exclusivebreastfeed	99	Missing	Negative	2012-07-24	00/00/00	Period2
539	FMC Yola	Jul	2012	2012-07-01	6	Female	99	Firsttest	Firsttest	Missing	No		Yes	Tripleregimen	No	Yes	NVP	Yes	Yes	Mixedfed	2	Yesstarttoday	Missing	2012-07-24	00/00/00	Period2
540	FMC Yola	Jul	2012	2012-07-01	6	Male	99	Firsttest	Firsttest	Missing	Yes	Before	No		No	Yes	NVP	Yes	Yes	Exclusivebreastfeed	99	Yesstarttoday	Negative	2012-07-23	00/00/00	Period2
541	FMC Yola	Jul	2012	2012-07-01	52	Female	99	Probwithfirsttest	Firsttest	Missing	Yes	During	No		No	Yes	NVP	Yes	Yes	Exclusivebreastfeed	99	Missing	Negative	2012-07-26	00/00/00	Period2
542	FMC Yola	Jul	2012	2012-07-01	8	Male	99	Firsttest	Firsttest	Missing	Yes	Before	No		No	Yes	NVP	Yes	Yes	Exclusivebreastfeed	99	Yesstarttoday	Negative	2012-07-30	00/00/00	Period2
543	FMC Yola	Aug	2012	2012-08-01	28	Male	99	Probwithfirsttest	Firsttest	Missing	Yes	Before	No		No	Yes	NVP	Yes	Yes	Mixedfed	99	Yesstarttoday	Negative	2012-08-01	2012-11-05	Period2
544	FMC Yola	Aug	2012	2012-08-01	8	Male	99	Firsttest	Firsttest	Missing	Yes	During	No		No	No		Yes	Yes	Exclusivebreastfeed	99	Yesstarttoday	Negative	2012-08-02	00/00/00	Period2
545	FMC Yola	Aug	2012	2012-08-01	6	Male	99	Firsttest	Firsttest	Missing	No		Yes	Tripleregimen	No	No		Yes	Yes	Exclusivebreastfeed	99	Missing	Missing	2012-08-03	00/00/00	Period2
546	FMC Yola	Aug	2012	2012-08-01	7	Male	99	Firsttest	Firsttest	Missing	No		No		Yes	Yes	Missing	Yes	Yes	Exclusivebreastfeed	99	Missing	Negative	2012-08-08	00/00/00/	Period2
547	FMC Yola	Aug	2012	2012-08-02	44	Male	99	Probwithfirsttest	Firsttest	Missing	No		No		Yes	Yes	Missing	Yes	Yes	Exclusivebreastfeed	99	Yesdaily	Negative	2012-08-17	2012-11-22	Period2
548	FMC Yola	Aug	2012	2012-08-01	6	Male	99	Firsttest	Firsttest	Missing	No		No		No	Yes	NVP	No	No	Notbreastfed	99	Yesstarttoday	Negative	2012-08-22	2012-11-22	Period2
549	FMC Yola	Aug	2012	2012-08-01	24	Female	99	Probwithfirsttest	Firsttest	Missing	Yes	During	No		No	Yes	NVP	Yes	Yes	Exclusivebreastfeed	99	Yesstarttoday	Negative	2012-08-22	2012-11-22	Period2
550	FMC Yola	Aug	2012	2012-08-01	6	Female	99	Firsttest	Firsttest	Missing	Yes	Before	No		No	Yes	NVP	Yes	Yes	Exclusivebreastfeed	99	Yesdaily	Negative	2012-08-22	2012-11-22	Period2
551	FMC Yola	Aug	2012	2012-08-01	44	Female	99	Probwithfirsttest	Firsttest	Missing	Yes	Before	No		No	Yes	NVP	Yes	No	Exclusivebreastfeed	5	Yesstarttoday	Negative	2012-08-24	2012-11-22	Period2
552	FMC Yola	Aug	2012	2012-08-01	12	Male	99	Firsttest	Firsttest	Missing	Yes	Before	No		No	Yes	NVP	Yes	Yes	Exclusivebreastfeed	3	Yesstarttoday	Negative	2012-08-07	00/00/00	Period2
553	FMC Yola	Aug	2012	2012-08-01	6	Male	99	Firsttest	Firsttest	Missing	Yes	During	No		No	No		Yes	Yes	Exclusivebreastfeed	99	Yesstarttoday	Negative	2012-08-13	2012-11-22	Period2
554	FMC Yola	Aug	2012	2012-08-01	28	Female	99	Probwithfirsttest	Firsttest	Missing	Yes	During	No		No	Yes	NVP	Yes	Yes	Exclusivebreastfeed	99	Yesstarttoday	Negative	2012-08-14	2012-11-22	Period2
555	FMC Yola	Aug	2012	2012-08-01	8	Female	99	Firsttest	Firsttest	Missing	Missing		Missing		Missing	No		Yes	Yes	Missing	99	Yesstarttoday	Positive	2012-08-16	2012-11-22	Period2
556	FMC Yola	Sep	2012	2012-09-01	7	Male	99	Firsttest	Firsttest	Missing	Yes	Before	No		No	Yes	NVP	Yes	Yes	Exclusivebreastfeed	99	Yesstarttoday	Negative	2012-09-03	2012-11-22	Period2
557	FMC Yola	Sep	2012	2012-09-01	10	Male	99	Firsttest	Firsttest	Missing	No		No		No	No		No	No	Notbreastfed	99	Yesstarttoday	Negative	2012-09-04	2012-11-22	Period2
558	FMC Yola	Sep	2012	2012-09-01	6	Male	99	Firsttest	Firsttest	Missing	Yes	Before	No		No	Yes	NVP	Yes	Yes	Exclusivebreastfeed	99	Yesstarttoday	Negative	2012-09-10	2012-11-22	Period2
559	FMC Yola	Sep	2012	2012-09-01	47	Male	99	Probwithfirsttest	Firsttest	Missing	Yes	Before	No		No	Yes	NVP	Yes	No	Exclusivebreastfeed	99	No	Negative	2012-09-12	2012-11-22	Period2
560	FMC Yola	Sep	2012	2012-09-01	60	Male	99	Repeat6weeks	SecondTest	Missing	Yes	Before	No		No	Yes	NVP	Yes	No	Exclusivebreastfeed	12	Yesdaily	Negative	2012-09-14	2012-11-22	Period2
561	FMC Yola	Sep	2012	2012-09-01	999	Female	99	Firsttest	Firsttest	Missing	No		No		No	No		Yes	Missing	Exclusivebreastfeed	99	Missing	Positive	2012-09-24	2012-11-22	Period2
562	FMC Yola	Sep	2012	2012-09-01	6	Female	99	Firsttest	Firsttest	Missing	Yes	Before	No		No	Yes	NVP	Yes	Yes	Exclusivebreastfeed	99	Yesstarttoday	Negative	2012-09-25	00/00/00	Period2
563	FMC Yola	Oct	2012	2012-10-01	6	Male	99	Firsttest	Firsttest	Missing	Yes	Before	No		No	Yes	NVP	Yes	Missing	Exclusivebreastfeed	99	No	Negative	2012-10-17	2013-01-22	Period2
564	FMC Yola	Oct	2012	2012-10-01	52	Male	99	Probwithfirsttest	Firsttest	Missing	Yes	During	No		No	No		No	No	Notbreastfed	99	No	Negative	2012-10-18	2013-01-22	Period2
565	FMC Yola	Oct	2012	2012-10-01	13	Female	99	Firsttest	Firsttest	Missing	Yes	Before	No		No	Yes	NVP	Yes	Yes	Exclusivebreastfeed	99	No	Negative	2012-10-18	2013-01-22	Period2
566	FMC Yola	Oct	2012	2012-10-01	7	Female	99	Firsttest	Firsttest	Missing	Yes	During	No		No	Yes	NVP	No	No	Notbreastfed	99	No	Negative	2012-10-22	2013-01-22	Period2
567	FMC Yola	Oct	2012	2012-10-01	6	Female	99	Firsttest	Firsttest	Missing	Yes	Before	No		No	Yes	NVP	Yes	Yes	Exclusivebreastfeed	99	Yesstarttoday	Negative	2012-10-24	2013-01-22	Period2
568	FMC Yola	Oct	2012	2012-10-01	7	Male	3.3	Firsttest	Firsttest	Missing	Yes	Before	No		No	Yes	NVP	Yes	Yes	Exclusivebreastfeed	99	Yesstarttoday	Negative	2012-10-29	2013-01-22	Period2
569	FMC Yola	Oct	2012	2012-10-01	6	Male	3	Firsttest	Firsttest	Missing	No		No		No	Yes	NVP	No	No	Notbreastfed	99	Yesdaily	Negative	2012-10-09	2013-01-22	Period2
570	FMC Yola	Oct	2012	2012-10-01	999	Female	99	Firsttest	Firsttest	Missing	Yes	Before	No		No	Yes	NVP	Yes	Missing	Exclusivebreastfeed	99	Missing	Negative	2012-10-05	2013-01-22	Period2
571	FMC Yola	Oct	2012	2012-10-01	999	Female	99	Firsttest	Firsttest	Missing	Yes	Before	No		No	Yes	NVP	Yes	Missing	Exclusivebreastfeed	99	Missing	Negative	2012-10-09	2013-01-22	Period2
572	FMC Yola	Nov	2012	2012-11-01	6	Male	2.8	Firsttest	Firsttest	Missing	Yes	Before	No		No	Yes	NVP	Yes	Missing	Exclusivebreastfeed	99	Missing	Negative	2012-11-01	2013-01-22	Period2
573	FMC Yola	Nov	2012	2012-11-01	7	Male	3	Firsttest	Firsttest	Missing	Yes	During	No		No	Yes	NVP	Yes	Missing	Exclusivebreastfeed	99	Missing	Negative	2012-11-05	2013-01-22	Period2
574	FMC Yola	Nov	2012	2012-11-01	8	Female	3.7	Firsttest	Firsttest	Missing	Yes	During	No		No	Yes	NVP	Yes	Yes	Exclusivebreastfeed	99	Yesstarttoday	Negative	2012-11-05	2013-01-22	Period2
575	FMC Yola	Nov	2012	2012-11-01	6	Male	3	Firsttest	Firsttest	Missing	Yes	Before	No		No	Yes	NVP	Yes	Missing	Exclusivebreastfeed	99	Missing	Negative	2012-11-07	2013-01-22	Period2
576	FMC Yola	Nov	2012	2012-11-01	7	Male	3.5	Firsttest	Firsttest	Missing	Yes	During	No		No	Yes	NVP	Yes	Missing	Exclusivebreastfeed	99	Missing	Negative	2012-11-12	2013-01-22	Period2
577	FMC Yola	Nov	2012	2012-11-01	6	Female	3.4	Firsttest	Firsttest	Missing	No		No		No	Yes	NVP	No	No	Notbreastfed	99	Yesstarttoday	Negative	2012-11-15	2013-01-22	Period2
578	FMC Yola	Nov	2012	2012-11-01	6	Male	2.5	Firsttest	Firsttest	Missing	Yes	During	No		No	Yes	NVP	Yes	Missing	Mixedfed	99	Missing	Negative	2012-11-16	2013-01-22	Period2
579	FMC Yola	Nov	2012	2012-11-01	11	Female	2.7	Firsttest	Firsttest	Missing	No		No		Yes	Yes	NVP	Yes	Yes	Mixedfed	99	Missing	Negative	2012-11-19	2013-01-22	Period2
580	FMC Yola	Nov	2012	2012-11-01	6	Male	99	Firsttest	Firsttest	Missing	Yes	Before	No		No	No		Yes	Unknown	Missing	99	Missing	Negative	2012-11-19	2013-01-22	Period2
581	FMC Yola	Nov	2012	2012-11-01	60	Male	99	Repeat6weeks	SecondTest	Missing	Yes	Before	No		No	No		Yes	Yes	Missing	99	Yesstarttoday	Negative	2012-11-19	2013-01-22	Period2
582	FMC Yola	Nov	2012	2012-11-01	8	Male	3	Firsttest	Firsttest	Missing	No		No		Yes	Yes	NVP	Yes	Missing	Exclusivebreastfeed	99	Missing	Missing	2012-11-20	00/00/00	Period2
583	FMC Yola	Nov	2012	2012-11-01	6	Female	2.5	Firsttest	Firsttest	Missing	No		No		Yes	Yes	NVP	Yes	Missing	Exclusivebreastfeed	99	Missing	Negative	2012-11-20	00/00/00	Period2
584	FMC Yola	Nov	2012	2012-11-01	6	Female	2.9	Firsttest	Firsttest	Missing	No		No		Yes	Yes	NVP	Yes	Yes	Exclusivebreastfeed	99	Yesstarttoday	Negative	2012-11-23	00/00/00	Period2
585	FMC Yola	Nov	2012	2012-11-01	6	Male	3	Firsttest	Firsttest	Missing	No		No		Yes	Yes	NVP	Yes	Yes	Exclusivebreastfeed	99	Yesstarttoday	Negative	2012-11-23	00/00/00	Period2
586	FMC Yola	Nov	2012	2012-11-01	46	Male	99	Probwithfirsttest	Firsttest	Missing	No		No		Yes	Yes	NVP	Yes	Missing	Exclusivebreastfeed	99	Missing	Missing	2012-11-26	00/00/00	Period2
587	FMC Yola	Nov	2012	2012-11-01	5	Female	99	Firsttest	Firsttest	Missing	No		No		No	No		Yes	Missing	Exclusivebreastfeed	99	Missing	Missing	2012-11-26	00/00/00	Period2
588	FMC Yola	Nov	2012	2012-11-01	6	Female	2.4	Firsttest	Firsttest	Missing	No		No		Yes	Yes	NVP	Yes	Missing	Exclusivebreastfeed	99	Missing	Missing	2012-11-28	00/00/00	Period2
589	FMC Yola	Nov	2012	2012-11-01	5	Female	2.7	Firsttest	Firsttest	Missing	No		No		Yes	Yes	NVP	Yes	Missing	Exclusivebreastfeed	99	Missing	Negative	2012-11-26	00/00/00	Period2
590	FMC Yola	Nov	2012	2012-11-01	48	Female	99	Probwithfirsttest	Firsttest	Missing	No		No		No	No		Yes	Unknown	Missing	99	Missing	Missing	2012-11-26	00/00/00	Period2
591	FMC Yola	Nov	2012	2012-11-01	6	Female	3.5	Firsttest	Firsttest	Missing	No		No		Yes	Yes	NVP	Yes	Missing	Exclusivebreastfeed	99	Missing	Negative	2012-11-30	00/00/00	Period2
592	FMC Yola	Nov	2012	2012-11-01	6	Male	99	Firsttest	Firsttest	Indeterminate	No		Yes	Tripleregimen	No	Yes	NVP	No	No	Notbreastfed	99	Yesstarttoday	Negative	2012-11-02	00/00/00	Period2
593	FMC Yola	Dec	2012	2012-12-01	8	Male	99	Firsttest	Firsttest	Missing	Yes	Before	No		No	Yes	NVP	Yes	Yes	Exclusivebreastfeed	99	Missing	Negative	2012-12-03	00/00/00	Period2
594	FMC Yola	Dec	2012	2012-12-01	6	Female	3	FirsttestSickInfant	Firsttest	Missing	No		No		Yes	Yes	NVP	No	No	Notbreastfed	99	Missing	Positive	2012-12-09	00/00/00	Period2
595	FMC Yola	Dec	2012	2012-12-01	6	Male	3.5	Firsttest	Firsttest	Missing	No		No		Yes	Yes	NVP	No	No	Notbreastfed	99	Missing	Missing	2012-12-11	00/00/00	Period2
596	FMC Yola	Dec	2012	2012-12-01	7	Male	2.5	Firsttest	Firsttest	Missing	No		No		No	Yes	NVP	No	No	Notbreastfed	99	Missing	Missing	2012-12-12	00/00/00	Period2
597	FMC Yola	Dec	2012	2012-12-01	7	Male	2.7	Firsttest	Firsttest	Missing	No		No		Yes	Yes	NVP	Yes	Missing	Exclusivebreastfeed	99	Missing	Missing	2012-12-13	00/00/00	Period2
598	FMC Yola	Dec	2012	2012-12-01	10	Female	99	Firsttest	Firsttest	Missing	Yes	During	No		No	Yes	NVP	Yes	Yes	Exclusivebreastfeed	99	Missing	Negative	2012-12-18	00/00/00	Period2
599	FMC Yola	Dec	2012	2012-12-01	15	Female	1.9	Firsttest	Firsttest	Missing	No		No		Yes	Yes	NVP	No	No	Notbreastfed	99	Missing	Missing	2012-12-20	00/00/00	Period2
600	FMC Yola	Dec	2012	2012-12-01	8	Female	3.3	Firsttest	Firsttest	Missing	No		No		Yes	Yes	NVP	Yes	Missing	Mixedfed	99	Missing	Missing	2012-12-27	00/00/00	Period2
601	FMC Yola	Dec	2012	2012-12-01	66	Male	99	Firsttest	Firsttest	Missing	No		No		Yes	No		Yes	Missing	Exclusivebreastfeed	99	Missing	Missing	2012-12-27	00/00/00	Period2
602	FMC Yola	Dec	2012	2012-12-01	36	Female	99	Probwithfirsttest	Firsttest	Missing	No		No		Yes	No		Yes	Missing	Mixedfed	99	Missing	Negative	2012-12-24	00/00/00	Period2
603	FMC Yola	Dec	2012	2012-12-01	7	Female	2.2	Firsttest	Firsttest	Missing	Yes	Before	No		No	Yes	NVP	Yes	Yes	Exclusivebreastfeed	99	Missing	Negative	2012-12-28	00/00/00	Period2
604	FMC Yola	Jan	2013	2013-01-01	24	Female	99	Probwithfirsttest	Firsttest	Missing	Yes	Before	No		No	Yes	NVP	Yes	Yes	Mixedfed	99	Yesstarttoday	Negative	2013-01-04	00/00/00	Period2
605	FMC Yola	Jan	2013	2013-01-01	6	Female	2.7	Firsttest	Firsttest	Missing	Yes	Before	No		No	Yes	NVP	Yes	Yes	Exclusivebreastfeed	99	Yesstarttoday	Negative	2013-01-04	00/00/00	Period2
606	FMC Yola	Jan	2013	2013-01-01	7	Male	1.8	Firsttest	Firsttest	Missing	Yes	During	No		No	Yes	NVP	Yes	No	Exclusivebreastfeed	99	Yesdaily	Negative	2013-01-04	00/00/00	Period2
607	FMC Yola	Jan	2013	2013-01-01	6	Female	3.2	Firsttest	Firsttest	Missing	No		Yes	Tripleregimen	No	Yes	NVP	Yes	Yes	Exclusivebreastfeed	99	No	Negative	2013-01-09	00/00/00	Period2
608	FMC Yola	Jan	2013	2013-01-01	6	Male	99	Firsttest	Firsttest	Missing	Yes	Before	No		No	Yes	NVP	Yes	Yes	Exclusivebreastfeed	99	Missing	Negative	2013-01-21	2013-02-01	Period2
609	FMC Yola	Jan	2013	2013-01-01	6	Female	99	Firsttest	Firsttest	Missing	No		No		Yes	Yes	NVP	Yes	Missing	Exclusivebreastfeed	99	Missing	Missing	2013-01-22	2013-02-01	Period2
610	FMC Yola	Jan	2013	2013-01-01	33	Female	99	Probwithfirsttest	Firsttest	Missing	Yes	During	No		No	Yes	NVP	Yes	Yes	Exclusivebreastfeed	99	Yesstarttoday	Negative	2013-01-22	2013-02-01	Period2
611	FMC Yola	Jan	2013	2013-01-01	16	Male	99	Firsttest	Firsttest	Missing	Yes	During	No		No	Yes	NVP	Yes	No	Missing	3	Yesdaily	Negative	2013-01-17	00/00/00	Period2
612	FMC Yola	Jan	2013	2013-01-01	6	Female	99	Firsttest	Firsttest	Missing	Yes	During	No		No	Yes	NVP	Yes	Yes	Missing	99	Yesstarttoday	Negative	2013-01-23	00/00/00	Period2
613	FMC Yola	Jan	2013	2013-01-01	8	Male	99	Firsttest	Firsttest	Missing	Yes	Before	No		No	Yes	NVP	Yes	Yes	Missing	99	Yesstarttoday	Negative	2013-01-07	00/00/00	Period2
614	FMC Yola	Jan	2013	2013-01-01	6	Male	99	Firsttest	Firsttest	Missing	Yes	Before	No		No	Yes	NVP	Yes	Yes	Missing	99	Yesstarttoday	Negative	2013-01-18	00/00/00	Period2
615	FMC Yola	Jan	2013	2013-01-01	6	Male	99	Firsttest	Firsttest	Missing	Yes	Before	No		No	Yes	NVP	Yes	Yes	Missing	99	Yesstarttoday	Negative	2013-01-23	00/00/00	Period2
616	FMC Yola	Jan	2013	2013-01-01	8	Male	99	Firsttest	Firsttest	Missing	Yes	During	No		No	Yes	Missing	Yes	Yes	Missing	99	Yesstarttoday	Negative	2013-01-18	00/00/00	Period2
617	FMC Yola	Jan	2013	2013-01-01	6	Female	99	Firsttest	Firsttest	Missing	Yes	Before	No		No	Yes	NVP	Yes	Yes	Missing	99	Yesstarttoday	Negative	2013-01-23	00/00/00	Period2
618	FMC Yola	Jan	2013	2013-01-01	52	Male	99	Probwithfirsttest	Firsttest	Missing	Yes	Before	No		No	Missing		Yes	No	Missing	12	Yesdaily	Missing	2013-01-16	00/00/00	Period2
619	FMC Yola	Feb	2013	2013-02-01	7	Female	99	Firsttest	Firsttest	Missing	Yes	Before	No		No	No		Yes	Yes	Mixedfed	99	Yesstarttoday	Negative	2013-02-04	2013-06-06	Period2
620	FMC Yola	Feb	2013	2013-02-01	48	Female	99	Probwithfirsttest	Firsttest	Missing	Missing		Missing		Missing	No		Yes	Missing	Mixedfed	99	Yesstarttoday	Negative	2013-02-04	2013-06-06	Period2
621	FMC Yola	Feb	2013	2013-02-01	7	Female	99	Firsttest	Firsttest	Missing	Yes	Before	No		No	Yes	NVP	Yes	Yes	Exclusivebreastfeed	99	Yesstarttoday	Negative	2013-02-04	2013-06-06	Period2
622	FMC Yola	Feb	2013	2013-02-01	6	Female	99	Firsttest	Firsttest	Missing	Yes	During	No		No	Yes	NVP	Yes	Yes	Exclusivebreastfeed	99	Yesstarttoday	Negative	2013-02-08	00/00/00	Period2
623	FMC Yola	Feb	2013	2013-02-01	6	Female	99	Firsttest	Firsttest	Missing	Yes	Before	No		No	Yes	NVP	Yes	Yes	Exclusivebreastfeed	99	Yesstarttoday	Negative	2013-02-11	2013-06-06	Period2
624	FMC Yola	Feb	2013	2013-02-01	56	Female	99	Firsttest	Firsttest	Missing	No		No		Yes	No		Yes	No	Mixedfed	12	Yesdaily	Positive	2013-02-11	2013-06-06	Period2
625	FMC Yola	Feb	2013	2013-02-01	6	Female	99	Firsttest	Firsttest	Missing	Yes	During	No		No	Yes	NVP	Yes	Yes	Exclusivebreastfeed	99	Yesstarttoday	Negative	2013-02-15	2013-06-06	Period2
626	FMC Yola	Feb	2013	2013-02-01	10	Male	99	Firsttest	Firsttest	Missing	Yes	During	No		No	Yes	NVP	Yes	Yes	Exclusivebreastfeed	99	Yesdaily	Negative	2013-02-18	2013-06-06	Period2
627	FMC Yola	Feb	2013	2013-02-01	8	Male	99	Firsttest	Firsttest	Missing	Yes	Before	No		No	Yes	NVP	No	No	Notbreastfed	99	Yesdaily	Negative	2013-02-25	2013-06-06	Period2
628	FMC Yola	Feb	2013	2013-02-01	12	Male	99	FirsttestSickInfant	Firsttest	Missing	No		No		No	No		Yes	Yes	Mixedfed	99	No	Positive	2013-02-26	2013-06-06	Period2
629	FMC Yola	Mar	2013	2013-03-01	30	Male	3.26	Probwithfirsttest	Firsttest	Missing	No		Yes	Tripleregimen	No	Yes	NVP	Yes	Yes	Exclusivebreastfeed	99	Yesstarttoday	Negative	2013-03-04	00/00/00	Period2
630	FMC Yola	Mar	2013	2013-03-01	12	Female	99	Firsttest	Firsttest	Missing	No		No		Yes	No		No	No	Notbreastfed	99	Missing	Missing	2013-03-08	00/00/00	Period2
631	FMC Yola	Mar	2013	2013-03-01	6	Male	99	Firsttest	Firsttest	Missing	No		No		Yes	Yes	NVP	Yes	Yes	Exclusivebreastfeed	99	Missing	Missing	2013-03-08	00/00/00	Period2
632	FMC Yola	Mar	2013	2013-03-01	7	Male	99	Firsttest	Firsttest	Missing	No		Yes	Tripleregimen	No	Yes	NVP	No	No	Notbreastfed	99	Yesstarttoday	Negative	2013-03-12	00/00/00	Period2
633	FMC Yola	Mar	2013	2013-03-01	16	Female	4	Firsttest	Firsttest	Missing	No		No		Yes	Yes	NVP	Yes	Yes	Exclusivebreastfeed	99	Missing	Missing	2013-03-26	00/00/00	Period2
634	FMC Yola	Apr	2013	2013-04-01	40	Female	99	Probwithfirsttest	Firsttest	Missing	No		No		Yes	No		Unknown	Unknown	Missing	99	Missing	Negative	2013-04-10	00/00/00	Period2
635	FMC Yola	Apr	2013	2013-04-01	57	Female	99	Missing	Missing	Missing	Yes	Before	No		No	Yes	NVP	Yes	Yes	Missing	99	Missing	Negative	2013-04-02	00/00/00	Period2
636	FMC Yola	Apr	2013	2013-04-01	6	Female	2.8	Firsttest	Firsttest	Missing	Yes	During	No		No	Yes	NVP	Yes	Missing	Exclusivebreastfeed	99	Missing	Negative	2013-04-04	00/00/00	Period2
637	FMC Yola	Apr	2013	2013-04-01	6	Female	99	Firsttest	Firsttest	Missing	Yes	Before	No		No	Yes	NVP	Yes	Missing	Exclusivebreastfeed	99	Missing	Missing	2013-04-15	00/00/00	Period2
638	FMC Yola	Apr	2013	2013-04-01	6	Female	3	Firsttest	Firsttest	Missing	Yes	During	No		No	Yes	NVP	Yes	Missing	Exclusivebreastfeed	99	Missing	Missing	2013-04-15	00/00/00	Period2
639	FMC Yola	Apr	2013	2013-04-01	6	Female	99	Firsttest	Firsttest	Missing	Yes	During	No		No	Yes	NVP	Yes	Yes	Exclusivebreastfeed	99	Yesstarttoday	Negative	2013-04-24	00/00/00	Period2
640	FMC Yola	Apr	2013	2013-04-01	6	Female	99	Firsttest	Firsttest	Missing	Yes	Before	No		No	Yes	NVP	Yes	Missing	Exclusivebreastfeed	99	Missing	Missing	2013-04-24	00/00/00	Period2
641	FMC Yola	Apr	2013	2013-04-01	6	Female	99	Firsttest	Firsttest	Missing	Yes	Before	No		No	Yes	NVP	Yes	Yes	Exclusivebreastfeed	99	Yesstarttoday	Negative	2013-04-26	00/00/00	Period2
642	FMC Yola	Apr	2013	2013-04-01	6	Male	99	Firsttest	Firsttest	Missing	Yes	Before	No		No	Yes	NVP	Yes	Yes	Missing	99	Yesstarttoday	Negative	2013-04-09	00/00/00	Period2
643	FMC Yola	Apr	2013	2013-04-01	7	Male	99	Firsttest	Firsttest	Missing	Yes	Before	No		No	Yes	NVP	Yes	Yes	Missing	99	Yesstarttoday	Negative	2013-04-09	00/00/00	Period2
644	FMC Yola	Apr	2013	2013-04-01	15	Female	99	Firsttest	Firsttest	Missing	No		No		No	No		Yes	Yes	Missing	99	Yesstarttoday	Negative	2013-04-17	00/00/00	Period2
645	FMC Yola	Apr	2013	2013-04-01	24	Male	99	Probwithfirsttest	Firsttest	Missing	No		No		No	Yes	NVP	No	No	Notbreastfed	99	Yesdaily	Negative	2013-04-12	00/00/00	Period2
646	FMC Yola	May	2013	2013-05-01	48	Female	99	Probwithfirsttest	Firsttest	Missing	No		No		No	No		Yes	Unknown	Missing	99	Missing	Positive	2013-05-09	00/00/00	Period2
647	FMC Yola	May	2013	2013-05-01	6	Male	3.5	Repeat6weeks	SecondTest	Missing	Yes	During	No		No	Yes	NVP	Yes	Yes	Exclusivebreastfeed	99	Missing	Negative	2013-05-17	00/00/00	Period2
648	FMC Yola	May	2013	2013-05-01	9	Female	3	Firsttest	Firsttest	Missing	No		No		Yes	Missing		Yes	Missing	Exclusivebreastfeed	99	Missing	Missing	2013-05-17	00/00/00	Period2
649	FMC Yola	May	2013	2013-05-01	40	Female	99	Probwithfirsttest	Firsttest	Missing	Missing		Missing		Missing	Missing		Unknown	Unknown	Missing	99	Missing	Missing	2013-05-21	00/00/00	Period2
650	FMC Yola	May	2013	2013-05-01	24	Male	99	Probwithfirsttest	Firsttest	Missing	Yes	Before	No		No	Yes	Missing	Yes	Yes	Missing	99	Yesdaily	Positive	2013-05-12	00/00/00	Period2
651	FMC Yola	May	2013	2013-05-01	6	Male	99	Firsttest	Firsttest	Missing	Yes	During	No		No	Yes	NVP	Yes	Yes	Missing	99	Yesstarttoday	Negative	2005-05-03	00/00/00	Period2
652	FMC Yola	May	2013	2013-05-01	6	Female	99	Firsttest	Firsttest	Missing	Yes	During	No		No	Yes	NVP	Yes	Yes	Missing	99	Yesstarttoday	Negative	2013-05-03	00/00/00	Period2
653	FMC Yola	May	2013	2013-05-01	7	Male	3.85	Firsttest	Firsttest	Missing	Yes	Before	No		No	Yes	NVP	Yes	Yes	Exclusivebreastfeed	99	Missing	Negative	2013-05-27	00/00/00	Period2
654	FMC Yola	May	2013	2013-05-01	6	Male	3.25	Firsttest	Firsttest	Missing	No		No		Yes	Missing		No	No	Notbreastfed	99	Missing	Missing	2013-05-27	00/00/00	Period2
655	FMC Yola	May	2013	2013-05-01	76	Female	99	Repeat6weeks	SecondTest	Missing	Yes	Before	No		No	Yes	NVP	Yes	No	Missing	12	Missing	Negative	2013-05-31	00/00/00	Period2
656	FMC Yola	May	2013	2013-05-01	11	Female	99	Firsttest	Firsttest	Missing	Yes	Before	No		No	No		No	No	Notbreastfed	99	Yesstarttoday	Negative	2013-05-31	00/00/00	Period2
657	FMC Yola	Jun	2013	2013-06-01	9	Female	2.1	Firsttest	Firsttest	Missing	Yes	Before	No		No	Yes	NVP	Yes	Yes	Mixedfed	99	Yesstarttoday	Negative	2013-06-03	00/00/00	Period2
658	FMC Yola	Jun	2013	2013-06-01	23	Female	2.5	Probwithfirsttest	Firsttest	Missing	No		No		No	Yes	NVP	Yes	Missing	Mixedfed	99	Missing	Missing	2013-06-04	00/00/00	Period2
659	FMC Yola	Jun	2013	2013-06-01	6	Male	1.8	Firsttest	Firsttest	Missing	No		No		Yes	Yes	NVP	Yes	Missing	Exclusivebreastfeed	99	Missing	Missing	2013-06-05	00/00/00	Period2
660	FMC Yola	Jun	2013	2013-06-01	28	Male	99	Probwithfirsttest	Firsttest	Missing	No		No		No	No		Yes	No	Mixedfed	99	Yesdaily	Positive	2013-06-07	00/00/00	Period2
661	FMC Yola	Jun	2013	2013-06-01	8	Female	2.9	Firsttest	Firsttest	Missing	Yes	Before	No		No	Yes	NVP	Yes	Yes	Exclusivebreastfeed	99	Yesstarttoday	Negative	2013-06-10	00/00/00	Period2
662	FMC Yola	Jun	2013	2013-06-01	7	Female	99	Firsttest	Firsttest	Missing	Yes	Before	No		No	Yes	NVP	Yes	Yes	Exclusivebreastfeed	99	Yesstarttoday	Negative	2013-06-11	00/00/00	Period2
663	FMC Yola	Jun	2013	2013-06-01	6	Female	3.1	Firsttest	Firsttest	Missing	Yes	Before	No		No	Yes	NVP	Yes	Missing	Mixedfed	99	Missing	Missing	2013-06-12	00/00/00	Period2
664	FMC Yola	Jun	2013	2013-06-01	6	Female	1.6	Firsttest	Firsttest	Missing	Yes	Before	No		No	Yes	NVP	Yes	Missing	Mixedfed	99	Missing	Negative	2013-06-13	00/00/00	Period2
665	FMC Yola	Jun	2013	2013-06-01	10	Male	3.6	Firsttest	Firsttest	Missing	Yes	Before	No		No	Yes	NVP	Yes	Missing	Exclusivebreastfeed	99	Yesstarttoday	Negative	2013-06-17	00/00/00	Period2
666	FMC Yola	Jun	2013	2013-06-01	9	Female	2	Firsttest	Firsttest	Missing	Yes	Before	No		No	Yes	NVP	Yes	Yes	Mixedfed	99	Yesstarttoday	Negative	2013-06-17	00/00/00	Period2
667	FMC Yola	Jun	2013	2013-06-01	9	Female	1.8	Firsttest	Firsttest	Missing	Yes	Before	No		No	Yes	NVP	Yes	Yes	Mixedfed	99	Yesstarttoday	Negative	2013-06-17	00/00/00	Period2
668	FMC Yola	Jun	2013	2013-06-01	88	Male	3.25	Repeat6weeks	SecondTest	Missing	Yes	Before	No		No	Yes	NVP	Yes	No	Exclusivebreastfeed	18	Yesstarttoday	Negative	2013-06-17	00/00/00	Period2
669	FMC Yola	Jun	2013	2013-06-01	6	Male	2.9	Firsttest	Firsttest	Missing	Yes	Before	No		No	Yes	NVP	Yes	Missing	Exclusivebreastfeed	99	Yesstarttoday	Negative	2013-06-17	00/00/00	Period2
670	FMC Yola	Jun	2013	2013-06-01	7	Male	3.5	Firsttest	Firsttest	Missing	No		No		Yes	Yes	NVP	Yes	Missing	Exclusivebreastfeed	99	Missing	Missing	2013-06-19	00/00/00	Period2
671	FMC Yola	Jun	2013	2013-06-01	7	Female	2.3	Firsttest	Firsttest	Missing	No		No		Yes	Yes	NVP	No	No	Notbreastfed	99	Missing	Missing	2013-06-21	00/00/00	Period2
672	FMC Yola	Jun	2013	2013-06-01	47	Male	99	Probwithfirsttest	Firsttest	Missing	No		No		Yes	Yes	NVP	Yes	Missing	Mixedfed	99	Missing	Missing	2013-06-21	00/00/00	Period2
673	FMC Yola	Jun	2013	2013-06-01	6	Female	2.5	Firsttest	Firsttest	Missing	No		No		Yes	Yes	NVP	Yes	Missing	Mixedfed	99	Missing	Missing	2013-06-24	00/00/00	Period2
674	FMC Yola	Jun	2013	2013-06-01	27	Male	3.3	Probwithfirsttest	Firsttest	Missing	Yes	Before	No		No	Yes	NVP	No	No	Notbreastfed	99	Yesstarttoday	Negative	2013-06-26	00/00/00	Period2
675	FMC Yola	Jun	2013	2013-06-01	16	Male	99	Firsttest	Firsttest	Missing	No		No		No	No		Yes	Yes	Missing	99	Missing	Negative	2013-06-10	00/00/00	Period2
676	FMC Yola	Jun	2013	2013-06-01	6	Male	99	Firsttest	Firsttest	Missing	Yes	Before	No		No	Yes	NVP	Yes	Yes	Missing	99	Yesstarttoday	Negative	2013-06-13	00/00/00	Period2
677	FMC Yola	Jul	2013	2013-07-01	8	Male	99	Firsttest	Firsttest	Missing	No		No		Yes	Yes	NVP	Yes	Missing	Mixedfed	99	Missing	Missing	2013-07-01	00/00/00	Period2
678	FMC Yola	Jul	2013	2013-07-01	12	Male	99	Firsttest	Firsttest	Missing	No		No		Yes	No		Yes	Missing	Exclusivebreastfeed	99	Missing	Negative	2013-07-01	00/00/00	Period2
679	FMC Yola	Jul	2013	2013-07-01	6	Male	99	Firsttest	Firsttest	Missing	No		No		Yes	Yes	NVP	Yes	Missing	Mixedfed	99	Missing	Missing	2013-07-01	00/00/00	Period2
680	FMC Yola	Jul	2013	2013-07-01	8	Male	99	Firsttest	Firsttest	Missing	Yes	During	No		No	Yes	NVP	Yes	Yes	Exclusivebreastfeed	99	Yesdaily	Negative	2013-07-01	00/00/00	Period2
681	FMC Yola	Jul	2013	2013-07-01	8	Male	99	Firsttest	Firsttest	Missing	No		Yes	Unknown	No	Yes	NVP	Yes	Yes	Exclusivebreastfeed	99	Yesstarttoday	Negative	2013-07-02	00/00/00	Period2
682	FMC Yola	Jul	2013	2013-07-01	7	Male	99	Firsttest	Firsttest	Missing	No		No		No	Yes	NVP	No	No	Notbreastfed	99	Missing	Missing	2013-07-02	00/00/00	Period2
683	FMC Yola	Jul	2013	2013-07-01	8	Female	99	Firsttest	Firsttest	Missing	Yes	During	No		No	Yes	NVP	Yes	Yes	Exclusivebreastfeed	99	Yesstarttoday	Negative	2013-07-03	00/00/00	Period2
684	FMC Yola	Jul	2013	2013-07-01	6	Male	99	Firsttest	Firsttest	Missing	No		No		Yes	Yes	NVP	Yes	Missing	Exclusivebreastfeed	99	Missing	Missing	2013-06-18	00/00/00	Period2
685	FMC Yola	Jul	2013	2013-07-01	52	Male	99	Probwithfirsttest	Firsttest	Missing	No		No		Yes	Yes	NVP	Yes	Missing	Exclusivebreastfeed	99	Missing	Missing	2013-06-11	00/00/00	Period2
686	FMC Yola	Jul	2013	2013-07-01	16	Male	99	Firsttest	Firsttest	Missing	No		No		No	No		Yes	Missing	Exclusivebreastfeed	99	Missing	Missing	2013-06-10	00/00/00	Period2
687	FMC Yola	Jul	2013	2013-07-01	6	Male	99	Firsttest	Firsttest	Missing	No		No		Yes	Yes	NVP	Yes	Missing	Exclusivebreastfeed	99	Missing	Missing	2013-07-09	00/00/00	Period2
688	FMC Yola	Jul	2013	2013-07-01	6	Female	99	Firsttest	Firsttest	Missing	Missing		Missing		Missing	Yes	NVP	Yes	Missing	Exclusivebreastfeed	99	Missing	Missing	2013-07-16	00/00/00	Period2
689	FMC Yola	Jul	2013	2013-07-01	6	Female	99	Firsttest	Firsttest	Missing	Yes	Before	No		No	Yes	NVP	Yes	Yes	Exclusivebreastfeed	99	Yesstarttoday	Negative	2013-07-16	00/00/00	Period2
690	FMC Yola	Jul	2013	2013-07-01	6	Male	99	Firsttest	Firsttest	Missing	Missing		Missing		Missing	Yes	NVP	Yes	Missing	Exclusivebreastfeed	99	Missing	Missing	2013-07-17	00/00/00	Period2
691	FMC Yola	Jul	2013	2013-07-01	52	Male	99	Probwithfirsttest	Firsttest	Missing	Yes	Before	No		No	Yes	NVP	Yes	No	Exclusivebreastfeed	13	Yesstarttoday	Negative	2013-07-19	00/00/00	Period2
692	FMC Yola	Jul	2013	2013-07-01	6	Male	99	Firsttest	Firsttest	Missing	Yes	Before	No		No	Yes	NVP	Yes	Yes	Exclusivebreastfeed	99	Missing	Negative	2013-07-23	00/00/00	Period2
693	FMC Yola	Aug	2013	2013-08-01	6	Female	3	Firsttest	Firsttest	Missing	Yes	Before	No		No	Yes	NVP	Yes	Yes	Exclusivebreastfeed	99	Yesstarttoday	Negative	2013-08-16	00/00/00	Period2
694	FMC Yola	Aug	2013	2013-08-01	32	Male	99	Probwithfirsttest	Firsttest	Missing	No		No		No	No		Yes	No	Mixedfed	5	Yesdaily	Negative	2013-08-16	00/00/00	Period2
695	FMC Yola	Aug	2013	2013-08-01	8	Male	99	Firsttest	Firsttest	Missing	No		No		No	No		Yes	Yes	Missing	99	Yesstarttoday	Negative	2013-08-01	00/00/00	Period2
696	FMC Yola	Aug	2013	2013-08-01	8	Male	99	Firsttest	Firsttest	Missing	Yes	During	No		No	Yes	NVP	Yes	Yes	Missing	99	Yesstarttoday	Negative	2013-08-02	00/00/00	Period2
697	FMC Yola	Aug	2013	2013-08-01	8	Male	99	Firsttest	Firsttest	Missing	Yes	Before	No		No	Yes	NVP	No	No	Notbreastfed	99	Yesstarttoday	Negative	2013-08-21	00/00/00	Period2
698	FMC Yola	Aug	2013	2013-08-01	6	Male	99	Firsttest	Firsttest	Missing	Yes	Before	No		No	Yes	NVP	No	No	Notbreastfed	99	Yesstarttoday	Negative	2013-08-21	00/00/00	Period2
699	FMC Yola	Aug	2013	2013-08-01	44	Male	99	Probwithfirsttest	Firsttest	Missing	Yes	Before	No		No	Yes	NVP	Yes	No	Missing	9	Yesdaily	Negative	2013-08-21	00/00/00	Period2
700	FMC Yola	Aug	2013	2013-08-01	32	Female	99	Probwithfirsttest	Firsttest	Missing	Yes	Before	No		No	Yes	NVP	Yes	No	Missing	6	Yesdaily	Negative	2013-08-21	00/00/00	Period2
701	FMC Yola	Sep	2013	2013-09-01	7	Male	4.1	Firsttest	Firsttest	Missing	No		No		Yes	Yes	NVP	Yes	Missing	Mixedfed	99	Missing	Missing	2013-09-02	00/00/00	Period2
702	FMC Yola	Sep	2013	2013-09-01	11	Female	2.7	Firsttest	Firsttest	Missing	Yes	Before	No		No	Yes	NVP	Yes	Yes	Exclusivebreastfeed	99	Yesstarttoday	Negative	2013-09-03	00/00/00	Period2
703	FMC Yola	Sep	2013	2013-09-01	8	Female	99	Firsttest	Firsttest	Missing	No		No		Yes	Yes	NVP	Yes	Missing	Exclusivebreastfeed	99	Missing	Missing	2013-09-03	00/00/00	Period2
704	FMC Yola	Sep	2013	2013-09-01	7	Female	2.9	Firsttest	Firsttest	Missing	Yes	Before	No		No	Yes	NVP	Yes	Yes	Exclusivebreastfeed	99	Yesstarttoday	Negative	2013-09-09	00/00/00	Period2
705	FMC Yola	Sep	2013	2013-09-01	38	Female	99	Probwithfirsttest	Firsttest	Missing	No		No		Yes	Yes	NVP	Yes	Missing	Exclusivebreastfeed	99	Missing	Missing	2013-09-13	00/00/00	Period2
706	FMC Yola	Sep	2013	2013-09-01	7	Female	99	Firsttest	Firsttest	Missing	Yes	Before	No		No	Yes	NVP	Yes	Yes	Exclusivebreastfeed	99	Yesstarttoday	Negative	2013-09-13	00/00/00	Period2
707	FMC Yola	Sep	2013	2013-09-01	51	Male	99	Probwithfirsttest	Firsttest	Missing	Yes	During	No		No	Yes	NVP	Yes	No	Exclusivebreastfeed	4	Yesdaily	Negative	2013-09-18	00/00/00	Period2
708	FMC Yola	Sep	2013	2013-09-01	58	Female	99	Repeat6weeks	SecondTest	Missing	Yes	Before	No		No	Yes	NVP	Yes	No	Missing	99	Yesdaily	Negative	2013-09-21	00/00/00	Period2
709	FMC Yola	Sep	2013	2013-09-01	21	Female	99	Probwithfirsttest	Firsttest	Missing	Yes	During	No		No	Yes	NVP	Yes	No	Exclusivebreastfeed	99	Missing	Missing	2013-09-28	00/00/00	Period2
710	FMC Yola	Oct	2013	2013-10-01	9	Male	3.8	Firsttest	Firsttest	Missing	No		No		Yes	Missing		Yes	Missing	Exclusivebreastfeed	99	Missing	Missing	2013-10-02	00/00/00	Period2
711	FMC Yola	Oct	2013	2013-10-01	8	Male	3.5	Firsttest	Firsttest	Missing	No		Yes	AZTsdNVP	No	Missing		No	No	Notbreastfed	99	Missing	Missing	2013-10-18	00/00/00	Period2
712	FMC Yola	Oct	2013	2013-10-01	7	Female	99	Firsttest	Firsttest	Missing	Yes	Before	No		No	Yes	NVP	No	No	Notbreastfed	99	Yesstarttoday	Negative	2013-10-18	00/00/00	Period2
713	FMC Yola	Oct	2013	2013-10-01	8	Female	99	Firsttest	Firsttest	Missing	No		No		Yes	Missing		Yes	Missing	Exclusivebreastfeed	99	Missing	Missing	2013-10-25	00/00/00	Period2
714	FMC Yola	Oct	2013	2013-10-01	6	Female	99	Firsttest	Firsttest	Missing	No		No		No	Yes	NVP	Yes	Yes	Mixedfed	99	Yesstarttoday	Negative	2013-10-28	00/00/00	Period2
715	FMC Yola	Oct	2013	2013-10-01	8	Female	3.5	Firsttest	Firsttest	Missing	No		Yes	Tripleregimen	No	Missing		No	No	Notbreastfed	99	Yesdaily	Negative	2013-10-29	00/00/00	Period2
716	FMC Yola	Nov	2013	2013-11-01	11	Male	3.8	Firsttest	Firsttest	Missing	No		No		Yes	Yes	NVP	Yes	Missing	Mixedfed	99	Missing	Negative	2013-11-01	00/00/00	Period2
717	FMC Yola	Nov	2013	2013-11-01	55	Female	3.5	Repeat6weeks	SecondTest	Missing	Yes	Before	No		No	Yes	NVP	Yes	No	Exclusivebreastfeed	11	Yesstarttoday	Negative	2013-11-05	00/00/00	Period2
718	FMC Yola	Nov	2013	2013-11-01	6	Male	3.8	Firsttest	Firsttest	Missing	No		No		Yes	Yes	NVP	Yes	Yes	Mixedfed	99	Yesstarttoday	Negative	2013-11-06	00/00/00	Period2
719	FMC Yola	Nov	2013	2013-11-01	9	Female	3.2	Firsttest	Firsttest	Missing	Yes	Before	No		No	Yes	NVP	Yes	Yes	Exclusivebreastfeed	99	Yesstarttoday	Negative	2013-11-07	00/00/00	Period2
720	FMC Yola	Nov	2013	2013-11-01	6	Female	3.4	Firsttest	Firsttest	Missing	Yes	Before	No		No	Yes	NVP	Yes	Yes	Exclusivebreastfeed	99	Yesstarttoday	Negative	2013-11-08	2014-06-09	Period2
721	FMC Yola	Nov	2013	2013-11-01	6	Male	3	Firsttest	Firsttest	Missing	No		No		Yes	Yes	NVP	Yes	Missing	Mixedfed	99	Missing	Missing	2013-11-08	00/00/00	Period2
722	FMC Yola	Nov	2013	2013-11-01	7	Male	3.9	Firsttest	Firsttest	Missing	Yes	Before	No		No	Yes	NVP	Yes	Yes	Exclusivebreastfeed	99	Yesdaily	Negative	2013-11-11	2014-09-30	Period2
723	FMC Yola	Nov	2013	2013-11-01	9	Female	3.6	Firsttest	Firsttest	Missing	Yes	Before	No		No	Yes	NVP	Yes	Yes	Exclusivebreastfeed	99	Yesstarttoday	Negative	2013-11-11	00/00/00	Period2
724	FMC Yola	Nov	2013	2013-11-01	10	Female	3	Firsttest	Firsttest	Missing	Yes	During	No		No	Yes	NVP	No	No	Notbreastfed	99	Yesdaily	Negative	2013-11-11	00/00/00	Period2
725	FMC Yola	Nov	2013	2013-11-01	7	Female	2.8	Firsttest	Firsttest	Missing	Yes	During	No		No	Yes	NVP	No	No	Notbreastfed	99	Yesstarttoday	Negative	2013-11-11	00/00/00	Period2
726	FMC Yola	Nov	2013	2013-11-01	6	Female	2.6	Firsttest	Firsttest	Missing	No		No		Yes	Yes	NVP	Yes	Missing	Mixedfed	99	Missing	Missing	2013-11-11	00/00/00	Period2
727	FMC Yola	Nov	2013	2013-11-01	6	Female	99	Firsttest	Firsttest	Missing	Yes	Before	No		No	Yes	NVP	Yes	Yes	Exclusivebreastfeed	99	Yesstarttoday	Negative	2013-11-13	00/00/00	Period2
728	FMC Yola	Nov	2013	2013-11-01	10	Male	2.3	Firsttest	Firsttest	Missing	Yes	Before	No		No	Yes	NVP	Yes	Yes	Exclusivebreastfeed	99	Yesstarttoday	Negative	2013-11-15	00/00/00	Period2
729	FMC Yola	Nov	2013	2013-11-01	8	Male	99	Firsttest	Firsttest	Missing	No		No		Yes	No		Yes	Yes	Mixedfed	99	Yesdaily	Negative	2013-11-15	00/00/00	Period2
730	FMC Yola	Nov	2013	2013-11-01	6	Male	99	Firsttest	Firsttest	Missing	Yes	Before	No		No	No		Yes	Yes	Exclusivebreastfeed	99	No	Negative	2013-11-18	00/00/00	Period2
731	FMC Yola	Nov	2013	2013-11-01	999	Female	99	Firsttest	Firsttest	Missing	No		No		Yes	No		No	No	Notbreastfed	99	Missing	Missing	2013-11-19	00/00/00	Period2
732	FMC Yola	Nov	2013	2013-11-01	5	Female	2.6	Firsttest	Firsttest	Missing	No		No		Yes	Yes	NVP	Yes	Missing	Mixedfed	99	Missing	Missing	2013-11-21	00/00/00	Period2
733	FMC Yola	Nov	2013	2013-11-01	6	Female	2.5	Firsttest	Firsttest	Missing	Yes	Before	No		No	Yes	NVP	No	No	Notbreastfed	99	No	Negative	2013-11-22	00/00/00	Period2
734	FMC Yola	Dec	2013	2013-12-01	7	Female	2.8	Firsttest	Firsttest	Missing	Yes	Before	No		No	Yes	NVP	Yes	Yes	Exclusivebreastfeed	99	Yesstarttoday	Negative	2013-12-02	00/00/00	Period2
735	FMC Yola	Dec	2013	2013-12-01	93	Female	99	Firsttest	Firsttest	Missing	No		No		Yes	Yes	NVP	Yes	Missing	Exclusivebreastfeed	99	Missing	Missing	2013-12-04	00/00/00	Period2
736	FMC Yola	Dec	2013	2013-12-01	7	Male	99	Firsttest	Firsttest	Missing	Yes	Before	No		No	Yes	NVP	Yes	No	Mixedfed	1	Yesstarttoday	Negative	2013-12-05	00/00/00	Period2
737	FMC Yola	Dec	2013	2013-12-01	8	Female	2.3	Firsttest	Firsttest	Missing	No		No		Yes	Yes	NVP	Yes	Missing	Exclusivebreastfeed	99	Missing	Missing	2013-12-10	00/00/00	Period2
738	FMC Yola	Dec	2013	2013-12-01	10	Male	2.1	Firsttest	Firsttest	Missing	Yes	During	No		No	Yes	NVP	Yes	Yes	Exclusivebreastfeed	99	Yesstarttoday	Negative	2013-12-16	00/00/00	Period2
739	FMC Yola	Dec	2013	2013-12-01	6	Male	99	Firsttest	Firsttest	Missing	Yes	During	No		No	Yes	NVP	Yes	Yes	Exclusivebreastfeed	99	Missing	Negative	2013-12-31	00/00/00	Period2
740	FMC Yola	Jan	2014	2014-01-01	20	Female	99	FirsttestSickInfant	Firsttest	Missing	No		No		No	No		Yes	Yes	Exclusivebreastfeed	99	No	Positive	2014-01-02	00/00/00	Period2
741	FMC Yola	Jan	2014	2014-01-01	7	Female	99	Firsttest	Firsttest	Missing	No		No		Yes	Yes	NVP	Yes	Yes	Exclusivebreastfeed	99	Yesstarttoday	Negative	2014-01-02	00/00/00	Period2
742	FMC Yola	Jan	2014	2014-01-01	8	Male	99	Firsttest	Firsttest	Missing	No		No		Yes	No		No	No	Notbreastfed	99	Yesdaily	Negative	2014-01-07	00/00/00	Period2
743	FMC Yola	Jan	2014	2014-01-01	8	Female	99	Firsttest	Firsttest	Missing	Yes	Before	No		No	Yes	NVP	Yes	Yes	Exclusivebreastfeed	99	Yesstarttoday	Negative	2014-01-09	00/00/00	Period2
744	FMC Yola	Jan	2014	2014-01-01	32	Female	99	Probwithfirsttest	Firsttest	Missing	No		No		Yes	Yes	NVP	Yes	Missing	Exclusivebreastfeed	99	Missing	Missing	2014-01-09	00/00/00	Period2
745	FMC Yola	Jan	2014	2014-01-01	12	Male	99	Firsttest	Firsttest	Missing	No		No		Yes	Yes	NVP	Yes	Missing	Exclusivebreastfeed	99	Missing	Missing	2014-01-17	00/00/00	Period2
746	FMC Yola	Jan	2014	2014-01-01	7	Female	99	Firsttest	Firsttest	Missing	Yes	Before	No		No	Yes	NVP	Yes	Yes	Exclusivebreastfeed	99	Yesstarttoday	Negative	2014-01-27	00/00/00	Period2
747	FMC Yola	Jan	2014	2014-01-01	6	Male	99	Firsttest	Firsttest	Missing	Yes	Before	No		No	Yes	NVP	Yes	Yes	Exclusivebreastfeed	99	Yesdaily	Negative	2014-01-27	00/00/00	Period2
748	FMC Yola	Jan	2014	2014-01-01	6	Male	2.5	Firsttest	Firsttest	Missing	No		No		Yes	Yes	NVP	Yes	Missing	Exclusivebreastfeed	99	Missing	Positive	2014-01-27	00/00/00	Period2
749	FMC Yola	Jan	2014	2014-01-01	6	Female	3.5	Firsttest	Firsttest	Missing	No		No		Yes	Yes	NVP	Yes	Missing	Exclusivebreastfeed	99	Missing	Missing	2014-01-31	00/00/00	Period2
750	FMC Yola	Jan	2014	2014-01-01	67	Missing	99	Repeat6weeks	SecondTest	Negative	Yes	Before	No		No	Yes	NVP	Yes	No	Missing	13	No	Negative	2014-01-16	00/00/00	Period2
751	FMC Yola	Jan	2014	2014-01-01	57	Missing	99	Repeat6weeks	SecondTest	Negative	Yes	Before	No		No	Yes	NVP	Yes	No	Missing	12	Yesdaily	Negative	2014-01-20	00/00/00	Period2
752	FMC Yola	Feb	2014	2014-02-01	6	Female	3.2	Firsttest	Firsttest	Missing	Yes	Before	No		No	Yes	NVP	Yes	Yes	Exclusivebreastfeed	99	Yesstarttoday	Negative	2014-02-03	00/00/00	Period2
753	FMC Yola	Feb	2014	2014-02-01	7	Male	3.3	Firsttest	Firsttest	Missing	No		No		Yes	Yes	NVP	Yes	Yes	Exclusivebreastfeed	99	Yesstarttoday	Negative	2014-02-04	00/00/00	Period2
754	FMC Yola	Feb	2014	2014-02-01	17	Female	99	Firsttest	Firsttest	Missing	Yes	Before	No		No	No		Yes	No	Exclusivebreastfeed	99	No	Negative	2014-02-04	00/00/00	Period2
755	FMC Yola	Feb	2014	2014-02-01	13	Female	3.8	Firsttest	Firsttest	Missing	Yes	Before	No		No	Yes	NVP	Yes	Yes	Exclusivebreastfeed	99	Yesstarttoday	Negative	2014-02-07	00/00/00	Period2
756	FMC Yola	Feb	2014	2014-02-01	6	Male	2.7	Firsttest	Firsttest	Missing	Yes	Before	No		No	Yes	NVP	Yes	Yes	Exclusivebreastfeed	99	Yesstarttoday	Negative	2014-02-10	00/00/00	Period2
757	FMC Yola	Feb	2014	2014-02-01	6	Male	3.25	Firsttest	Firsttest	Missing	Yes	Before	No		No	Yes	NVP	No	No	Notbreastfed	99	Yesstarttoday	Negative	2014-02-10	00/00/00	Period2
758	FMC Yola	Feb	2014	2014-02-01	5	Male	99	Firsttest	Firsttest	Missing	No		No		No	No		Yes	Missing	Exclusivebreastfeed	99	Missing	Missing	2014-02-14	00/00/00	Period2
759	FMC Yola	Feb	2014	2014-02-01	7	Female	2	Firsttest	Firsttest	Missing	Yes	Before	No		No	Yes	NVP	Yes	Yes	Exclusivebreastfeed	99	Yesstarttoday	Negative	2014-02-20	00/00/00	Period2
760	FMC Yola	Feb	2014	2014-02-01	6	Male	99	Firsttest	Firsttest	Missing	Yes	During	No		No	Yes	NVP	Yes	Yes	Exclusivebreastfeed	99	Yesstarttoday	Negative	2014-02-21	00/00/00	Period2
761	FMC Yola	Feb	2014	2014-02-01	6	Female	2.6	Firsttest	Firsttest	Missing	No		No		Yes	Yes	NVP	Yes	Yes	Exclusivebreastfeed	99	Yesstarttoday	Negative	2014-02-26	00/00/00	Period2
762	FMC Yola	Mar	2014	2014-03-01	999	Female	99	Firsttest	Firsttest	Missing	Missing		Missing		Missing	Missing		Unknown	Unknown	Missing	99	Missing	Negative	2014-03-19	00/00/00	Period2
763	FMC Yola	Mar	2014	2014-03-01	24	Female	99	Probwithfirsttest	Firsttest	Missing	No		No		No	Missing		Yes	Missing	Exclusivebreastfeed	99	Missing	Missing	2014-03-14	00/00/00	Period2
764	FMC Yola	Mar	2014	2014-03-01	16	Male	3	Firsttest	Firsttest	Missing	No		No		Yes	No		Yes	Missing	Exclusivebreastfeed	99	Missing	Missing	2014-03-31	00/00/00	Period2
765	FMC Yola	Mar	2014	2014-03-01	8	Female	99	Firsttest	Firsttest	Missing	Missing		Missing		Missing	Missing		Unknown	Unknown	Missing	99	Missing	Missing	2014-03-31	00/00/00	Period2
766	FMC Yola	Mar	2014	2014-03-01	16	Male	99	Firsttest	Firsttest	Missing	No		No		Yes	Yes	NVP	Yes	Yes	Missing	99	Yesdaily	Negative	2014-03-13	00/00/00	Period2
767	FMC Yola	Mar	2014	2014-03-01	72	Female	99	Repeat6weeks	SecondTest	Missing	Yes	Before	No		No	Yes	NVP	Yes	No	Missing	15	Yesdaily	Negative	2014-03-03	00/00/00	Period2
768	FMC Yola	Apr	2014	2014-04-01	7	Male	99	Firsttest	Firsttest	Missing	Yes	During	No		No	Yes	NVP	No	No	Notbreastfed	99	Yesstarttoday	Negative	2014-04-03	2014-06-12	Period2
769	FMC Yola	Apr	2014	2014-04-01	44	Female	99	Probwithfirsttest	Firsttest	Missing	Yes	Before	No		No	Yes	NVP	Yes	No	Exclusivebreastfeed	99	Yesstarttoday	Negative	2014-04-07	2014-06-12	Period2
770	FMC Yola	Apr	2014	2014-04-01	16	Male	99	Firsttest	Firsttest	Missing	Yes	Before	No		No	No		Yes	Yes	Exclusivebreastfeed	99	No	Negative	2014-04-07	2014-06-12	Period2
771	FMC Yola	Apr	2014	2014-04-01	6	Female	99	Firsttest	Firsttest	Missing	Yes	During	No		No	Yes	NVP	Yes	Yes	Exclusivebreastfeed	99	Yesdaily	Negative	2014-04-07	2014-06-12	Period2
772	FMC Yola	Apr	2014	2014-04-01	6	Female	99	Firsttest	Firsttest	Missing	Yes	Before	No		No	Yes	NVP	Yes	Yes	Exclusivebreastfeed	99	Yesstarttoday	Negative	2014-04-15	2014-06-12	Period2
773	FMC Yola	Apr	2014	2014-04-01	6	Male	99	Firsttest	Firsttest	Missing	Yes	Before	No		No	Yes	NVP	Yes	Yes	Exclusivebreastfeed	99	Yesdaily	Negative	2014-04-28	2014-06-12	Period2
774	FMC Yola	Apr	2014	2014-04-01	6	Male	99	Firsttest	Firsttest	Missing	Yes	Before	No		No	No		Yes	Yes	Missing	99	Yesstarttoday	Negative	2014-04-19	00/00/00	Period2
775	FMC Yola	May	2014	2014-05-01	22	Male	3.8	Probwithfirsttest	Firsttest	Missing	Yes	Before	No		No	Yes	NVP	Yes	Yes	Exclusivebreastfeed	99	Yesstarttoday	Negative	2014-05-02	2014-06-12	Period2
776	FMC Yola	May	2014	2014-05-01	6	Male	3.4	Firsttest	Firsttest	Missing	No		No		Yes	Yes	NVP	No	No	Notbreastfed	99	Yesstarttoday	Negative	2014-05-05	2014-06-12	Period2
777	FMC Yola	May	2014	2014-05-01	6	Male	3.5	Firsttest	Firsttest	Missing	No		No		Yes	Yes	NVP	Yes	Missing	Exclusivebreastfeed	99	Missing	Negative	2014-05-06	2014-06-12	Period2
778	FMC Yola	May	2014	2014-05-01	22	Female	2.1	Probwithfirsttest	Firsttest	Missing	No		No		Yes	Yes	NVP	Yes	Missing	Mixedfed	99	Missing	Negative	2014-05-09	2014-06-12	Period2
779	FMC Yola	May	2014	2014-05-01	6	Female	99	Firsttest	Firsttest	Missing	Yes	During	No		No	Yes	NVP	Yes	Yes	Exclusivebreastfeed	99	Yesstarttoday	Negative	2014-05-09	2014-06-12	Period2
780	FMC Yola	May	2014	2014-05-01	8	Female	2.9	Firsttest	Firsttest	Missing	No		No		Yes	Yes	NVP	Yes	Missing	Exclusivebreastfeed	99	Missing	Negative	2014-05-09	2014-06-12	Period2
781	FMC Yola	May	2014	2014-05-01	6	Female	2	Firsttest	Firsttest	Missing	Yes	Before	No		No	Yes	NVP	Yes	Yes	Exclusivebreastfeed	99	Yesstarttoday	Negative	2014-05-09	2014-06-12	Period2
782	FMC Yola	May	2014	2014-05-01	40	Male	99	Probwithfirsttest	Firsttest	Missing	Yes	Before	No		No	Yes	NVP	Yes	No	Exclusivebreastfeed	99	Yesstarttoday	Negative	2014-05-09	2014-06-12	Period2
783	FMC Yola	May	2014	2014-05-01	44	Female	99	Probwithfirsttest	Firsttest	Missing	No		No		No	No		Yes	Missing	Mixedfed	99	No	Positive	2014-05-19	2014-07-02	Period2
784	FMC Yola	May	2014	2014-05-01	6	Male	3.4	Firsttest	Firsttest	Missing	Yes	Before	No		No	Yes	NVP	Yes	Yes	Exclusivebreastfeed	99	Yesstarttoday	Negative	2014-05-19	2014-10-13	Period2
785	FMC Yola	May	2014	2014-05-01	6	Male	3.25	Firsttest	Firsttest	Missing	Yes	Before	No		No	Yes	NVP	Yes	Yes	Exclusivebreastfeed	99	Yesstarttoday	Negative	2014-05-19	2014-10-13	Period2
786	FMC Yola	May	2014	2014-05-01	6	Female	99	Firsttest	Firsttest	Missing	No		No		Yes	Yes	NVP	Yes	Yes	Exclusivebreastfeed	99	Yesstarttoday	Negative	2014-05-23	2014-07-02	Period2
787	FMC Yola	May	2014	2014-05-01	6	Female	3	Firsttest	Firsttest	Missing	No		No		No	Yes	NVP	Yes	Missing	Exclusivebreastfeed	99	Missing	Positive	2014-05-26	2014-07-02	Period2
788	FMC Yola	May	2014	2014-05-01	28	Female	99	Probwithfirsttest	Firsttest	Missing	No		No		Yes	Yes	NVP	Yes	Missing	Exclusivebreastfeed	99	Missing	Negative	2014-05-14	2014-07-02	Period2
789	FMC Yola	May	2014	2014-05-01	7	Male	99	Firsttest	Firsttest	Missing	Yes	Before	No		No	Yes	NVP	No	No	Notbreastfed	99	Yesstarttoday	Negative	2014-05-21	2014-07-02	Period2
790	FMC Yola	May	2014	2014-05-01	6	Female	99	Firsttest	Firsttest	Missing	No		No		No	Yes	NVP	Yes	Missing	Exclusivebreastfeed	99	Missing	Positive	2014-05-23	2014-07-02	Period2
791	FMC Yola	May	2014	2014-05-01	32	Male	99	Probwithfirsttest	Firsttest	Missing	No		No		Yes	Yes	NVP	Yes	Missing	Exclusivebreastfeed	99	Missing	Negative	2014-05-28	2014-07-02	Period2
792	FMC Yola	May	2014	2014-05-01	31	Female	99	Probwithfirsttest	Firsttest	Missing	Yes	Before	No		No	Yes	NVP	Yes	Yes	Exclusivebreastfeed	99	Yesdaily	Negative	2014-05-21	2014-07-02	Period2
793	FMC Yola	May	2014	2014-05-01	28	Female	99	Probwithfirsttest	Firsttest	Missing	No		No		No	Yes	NVP	Yes	Missing	Exclusivebreastfeed	99	Missing	Positive	2014-05-14	2014-07-02	Period2
794	FMC Yola	Jun	2014	2014-06-01	56	Male	99	Firsttest	Firsttest	Missing	No		No		No	Missing		Yes	Missing	Mixedfed	99	Missing	Positive	2014-06-09	2014-07-02	Period2
795	FMC Yola	Jun	2014	2014-06-01	24	Male	99	Probwithfirsttest	Firsttest	Missing	No		No		Yes	Yes	NVP	Yes	Yes	Exclusivebreastfeed	99	Yesstarttoday	Negative	2014-06-09	2014-07-02	Period2
796	FMC Yola	Jun	2014	2014-06-01	19	Female	3	Firsttest	Firsttest	Missing	Yes	Before	No		No	Yes	NVP	No	No	Notbreastfed	99	Yesstarttoday	Negative	2014-06-09	2014-07-02	Period2
797	FMC Yola	Jun	2014	2014-06-01	6	Male	3.4	Firsttest	Firsttest	Missing	Yes	During	No		No	Yes	NVP	Yes	Yes	Exclusivebreastfeed	99	No	Negative	2014-06-09	2014-07-02	Period2
798	FMC Yola	Jun	2014	2014-06-01	9	Male	99	Firsttest	Firsttest	Missing	Yes	During	No		No	Yes	NVP	Yes	Yes	Exclusivebreastfeed	99	Yesstarttoday	Negative	2014-06-10	2014-07-02	Period2
799	FMC Yola	Jun	2014	2014-06-01	8	Female	2.8	Firsttest	Firsttest	Missing	Yes	Before	No		No	Yes	NVP	Yes	Yes	Exclusivebreastfeed	99	Yesstarttoday	Negative	2014-06-10	2014-07-02	Period2
800	FMC Yola	Jun	2014	2014-06-01	13	Male	99	FirsttestSickInfant	Firsttest	Missing	No		No		No	No		Yes	Yes	Exclusivebreastfeed	99	No	Positive	2014-06-10	2014-07-02	Period2
801	FMC Yola	Jun	2014	2014-06-01	10	Female	2.9	Firsttest	Firsttest	Missing	Yes	Before	No		No	Yes	NVP	Yes	Yes	Exclusivebreastfeed	99	Yesstarttoday	Negative	2014-06-10	2014-07-02	Period2
802	FMC Yola	Jun	2014	2014-06-01	6	Male	3.5	Firsttest	Firsttest	Missing	Yes	Before	No		No	Yes	NVP	Yes	Yes	Exclusivebreastfeed	99	Yesstarttoday	Negative	2014-06-12	2015-02-27	Period2
803	FMC Yola	Jun	2014	2014-06-01	14	Female	3.2	Firsttest	Firsttest	Missing	Yes	Before	No		No	Yes	NVP	Yes	Yes	Exclusivebreastfeed	99	Yesstarttoday	Negative	2014-06-16	2015-02-27	Period2
804	FMC Yola	Jun	2014	2014-06-01	6	Female	99	Firsttest	Firsttest	Missing	Yes	During	No		No	Yes	NVP	Yes	Yes	Exclusivebreastfeed	99	Yesstarttoday	Negative	2014-06-17	2015-02-27	Period2
805	FMC Yola	Jun	2014	2014-06-01	12	Female	3.5	Firsttest	Firsttest	Missing	No		No		Yes	Missing		Yes	Missing	Exclusivebreastfeed	99	Missing	Missing	2014-06-20	00/00/00	Period2
806	FMC Yola	Jun	2014	2014-06-01	7	Male	3.2	Firsttest	Firsttest	Missing	Yes	During	No		No	Yes	NVP	Yes	Yes	Exclusivebreastfeed	99	Yesstarttoday	Negative	2014-06-23	2015-02-27	Period2
807	FMC Yola	Jun	2014	2014-06-01	7	Male	2.6	Firsttest	Firsttest	Missing	No		No		Yes	Yes	NVP	Yes	Missing	Exclusivebreastfeed	99	Missing	Missing	2014-06-23	00/00/00	Period2
808	FMC Yola	Jun	2014	2014-06-01	13	Male	99	Firsttest	Firsttest	Missing	Yes	Before	No		No	No		Yes	Yes	Exclusivebreastfeed	99	Yesstarttoday	Negative	2014-06-30	2015-02-27	Period2
809	FMC Yola	Jun	2014	2014-06-01	61	Male	99	Repeat6weeks	SecondTest	Missing	No		No		Yes	Yes	NVP	Yes	No	Exclusivebreastfeed	12	Yesdaily	Negative	2014-06-30	2015-02-27	Period2
810	FMC Yola	Jun	2014	2014-06-01	46	Male	99	Probwithfirsttest	Firsttest	Missing	No		No		Yes	Yes	NVP	Yes	Yes	Missing	99	Yesstarttoday	Negative	2014-06-28	00/00/00	Period2
811	FMC Yola	Aug	2014	2014-08-01	9	Female	2.9	Firsttest	Firsttest	Missing	No		No		Yes	Yes	NVP	Yes	Yes	Exclusivebreastfeed	99	Yesstarttoday	Negative	2014-08-28	2015-02-27	Period2
812	FMC Yola	Aug	2014	2014-08-01	11	Female	2.5	Firsttest	Firsttest	Missing	Yes	Before	No		No	Yes	NVP	Yes	Yes	Exclusivebreastfeed	99	Yesdaily	Negative	2014-08-28	2015-02-27	Period2
813	FMC Yola	Aug	2014	2014-08-01	11	Male	2.5	Firsttest	Firsttest	Missing	Yes	Before	No		No	Yes	NVP	Yes	No	Exclusivebreastfeed	99	Yesstarttoday	Negative	2014-08-29	2015-02-27	Period2
814	FMC Yola	Aug	2014	2014-08-01	13	Female	3.4	Firsttest	Firsttest	Missing	Yes	During	No		No	Yes	NVP	Yes	Yes	Exclusivebreastfeed	99	Yesstarttoday	Negative	2014-08-29	2015-02-27	Period2
815	FMC Yola	Aug	2014	2014-08-01	10	Female	99	Firsttest	Firsttest	Missing	Yes	Before	No		No	Yes	NVP	Yes	Yes	Missing	99	Yesstarttoday	Negative	2014-08-27	00/00/00	Period2
816	FMC Yola	Sep	2014	2014-09-01	68	Female	99	Repeat6weeks	SecondTest	Missing	Yes	Before	No		No	Yes	Missing	Yes	No	Missing	12	Yesdaily	Negative	2014-09-15	00/00/00	Period2
817	FMC Yola	Sep	2014	2014-09-01	16	Male	99	Firsttest	Firsttest	Missing	No		No		No	No		Yes	No	Mixedfed	2	Yesstarttoday	Negative	2014-09-01	2015-02-27	Period2
818	FMC Yola	Sep	2014	2014-09-01	8	Female	99	Firsttest	Firsttest	Missing	No		No		Yes	Yes	NVP	No	No	Notbreastfed	99	Yesstarttoday	Negative	2014-09-01	2015-02-27	Period2
819	FMC Yola	Sep	2014	2014-09-01	22	Male	99	Probwithfirsttest	Firsttest	Missing	No		No		Yes	Yes	NVP	Yes	No	Mixedfed	2	Yesdaily	Negative	2014-09-02	2015-02-27	Period2
820	FMC Yola	Sep	2014	2014-09-01	13	Male	99	Firsttest	Firsttest	Missing	Yes	Before	No		No	Yes	NVP	Yes	Yes	Exclusivebreastfeed	99	Yesstarttoday	Negative	2014-09-08	2015-02-27	Period2
821	FMC Yola	Sep	2014	2014-09-01	8	Female	99	Firsttest	Firsttest	Missing	Yes	Before	No		No	Yes	NVP	Yes	Yes	Exclusivebreastfeed	99	Yesdaily	Negative	2014-09-08	2015-02-27	Period2
822	FMC Yola	Sep	2014	2014-09-01	6	Male	99	Firsttest	Firsttest	Missing	Yes	Before	No		No	Yes	NVP	Yes	Yes	Exclusivebreastfeed	99	Yesstarttoday	Negative	2014-09-08	2015-02-27	Period2
823	FMC Yola	Sep	2014	2014-09-01	6	Male	99	Firsttest	Firsttest	Missing	Yes	Before	No		No	Yes	NVP	Yes	Yes	Mixedfed	99	Yesstarttoday	Negative	2014-09-08	2015-02-27	Period2
824	FMC Yola	Sep	2014	2014-09-01	11	Male	99	Firsttest	Firsttest	Missing	Yes	During	No		No	Yes	NVP	Yes	Yes	Exclusivebreastfeed	99	Yesdaily	Negative	2014-09-08	2015-03-23	Period2
825	FMC Yola	Sep	2014	2014-09-01	21	Male	99	Probwithfirsttest	Firsttest	Missing	Yes	During	No		No	Yes	NVP	Yes	Yes	Mixedfed	99	Yesstarttoday	Negative	2014-09-10	2015-02-27	Period2
826	FMC Yola	Sep	2014	2014-09-01	10	Female	99	Firsttest	Firsttest	Missing	Yes	Before	No		No	Yes	NVP	Yes	Yes	Exclusivebreastfeed	99	Yesstarttoday	Negative	2014-08-27	2015-02-27	Period2
827	FMC Yola	Sep	2014	2014-09-01	11	Female	99	Firsttest	Firsttest	Missing	Yes	Before	No		No	Yes	NVP	Yes	Yes	Exclusivebreastfeed	99	Yesstarttoday	Negative	2014-09-15	2015-02-27	Period2
828	FMC Yola	Sep	2014	2014-09-01	10	Male	99	Firsttest	Firsttest	Missing	No		No		Yes	Yes	NVP	Yes	Missing	Exclusivebreastfeed	99	Missing	Negative	2014-09-18	2015-02-27	Period2
829	FMC Yola	Sep	2014	2014-09-01	6	Female	99	Firsttest	Firsttest	Missing	Yes	Before	No		No	Yes	NVP	Yes	Yes	Exclusivebreastfeed	99	Yesstarttoday	Negative	2014-09-19	2015-02-27	Period2
830	FMC Yola	Sep	2014	2014-09-01	8	Female	99	Firsttest	Firsttest	Missing	Yes	Before	No		No	Yes	NVP	Yes	Yes	Exclusivebreastfeed	99	Yesstarttoday	Negative	2014-09-19	2015-03-23	Period2
831	FMC Yola	Sep	2014	2014-09-01	62	Male	99	Repeat6weeks	SecondTest	Missing	Yes	Before	No		No	Yes	NVP	Yes	No	Mixedfed	12	Yesdaily	Negative	2014-09-22	2015-03-23	Period2
832	FMC Yola	Sep	2014	2014-09-01	15	Female	99	Firsttest	Firsttest	Missing	Yes	Before	No		No	Yes	NVP	Yes	Yes	Mixedfed	99	Yesstarttoday	Negative	2014-09-22	2015-02-27	Period2
833	FMC Yola	Sep	2014	2014-09-01	8	Female	99	Firsttest	Firsttest	Missing	Yes	Before	No		No	Yes	NVP	Yes	Yes	Exclusivebreastfeed	99	Yesstarttoday	Negative	2014-09-22	2015-02-27	Period2
834	FMC Yola	Sep	2014	2014-09-01	43	Male	99	Probwithfirsttest	Firsttest	Missing	Yes	Before	No		No	Yes	NVP	Yes	Yes	Exclusivebreastfeed	99	Yesdaily	Negative	2014-09-22	2015-02-27	Period2
835	FMC Yola	Sep	2014	2014-09-01	39	Male	99	Probwithfirsttest	Firsttest	Missing	No		No		No	No		Yes	Missing	Mixedfed	99	Missing	Missing	2014-09-23	00/00/00	Period2
836	FMC Yola	Sep	2014	2014-09-01	7	Male	3.5	Firsttest	Firsttest	Missing	Yes	Before	No		No	Yes	NVP	Yes	Yes	Exclusivebreastfeed	99	Yesstarttoday	Negative	2014-09-25	2015-02-27	Period2
837	FMC Yola	Sep	2014	2014-09-01	60	Female	99	Firsttest	Firsttest	Missing	No		No		Yes	No		Yes	Missing	Mixedfed	99	Missing	Missing	2014-09-25	00/00/00	Period2
838	FMC Yola	Sep	2014	2014-09-01	24	Male	99	Probwithfirsttest	Firsttest	Missing	Yes	During	No		No	Yes	NVP	Yes	Yes	Exclusivebreastfeed	99	Yesstarttoday	Negative	2014-09-29	2015-02-27	Period2
839	FMC Yola	Sep	2014	2014-09-01	14	Male	99	Firsttest	Firsttest	Missing	No		No		No	Yes	NVP	Yes	Yes	Exclusivebreastfeed	99	Yesstarttoday	Negative	2014-09-30	2015-03-23	Period2
840	FMC Yola	Sep	2014	2014-09-01	52	Male	99	Repeat6weeks	SecondTest	Missing	Yes	Before	No		No	Yes	NVP	Yes	No	Missing	10	Yesdaily	Negative	2014-09-30	00/00/00	Period2
841	FMC Yola	Oct	2014	2014-10-01	22	Female	99	Probwithfirsttest	Firsttest	Missing	Yes	Before	No		No	Yes	NVP	Yes	Yes	Exclusivebreastfeed	99	Yesstarttoday	Negative	2014-10-02	2015-02-27	Period2
842	FMC Yola	Oct	2014	2014-10-01	59	Male	99	Firsttest	Firsttest	Missing	No		No		No	No		Yes	Missing	Exclusivebreastfeed	99	Missing	Missing	2014-10-02	00/00/00	Period2
843	FMC Yola	Oct	2014	2014-10-01	6	Male	99	Firsttest	Firsttest	Missing	Yes	Before	No		No	Yes	NVP	Yes	Yes	Exclusivebreastfeed	12	Yesstarttoday	Negative	2014-10-08	2015-02-27	Period2
844	FMC Yola	Oct	2014	2014-10-01	16	Male	2.9	Firsttest	Firsttest	Missing	Yes	Before	No		No	Yes	NVP	Yes	Yes	Exclusivebreastfeed	12	Yesstarttoday	Negative	2014-10-09	2015-03-23	Period2
845	FMC Yola	Oct	2014	2014-10-01	6	Female	99	Firsttest	Firsttest	Missing	Yes	During	No		No	Yes	NVP	Yes	No	Exclusivebreastfeed	99	Yesstarttoday	Negative	2014-10-10	2015-03-23	Period2
846	FMC Yola	Oct	2014	2014-10-01	7	Female	99	Firsttest	Firsttest	Missing	Yes	Before	No		No	Yes	NVP	Yes	Yes	Exclusivebreastfeed	12	Yesstarttoday	Negative	2014-10-10	2015-03-23	Period2
847	FMC Yola	Oct	2014	2014-10-01	6	Male	99	Firsttest	Firsttest	Missing	Yes	Before	No		No	Yes	NVP	No	No	Notbreastfed	99	Yesdaily	Negative	2014-10-13	2015-03-23	Period2
848	FMC Yola	Oct	2014	2014-10-01	12	Male	99	Firsttest	Firsttest	Missing	Yes	During	No		No	Yes	NVP	Yes	Yes	Exclusivebreastfeed	99	Yesstarttoday	Negative	2014-10-14	2015-03-23	Period2
849	FMC Yola	Oct	2014	2014-10-01	5	Female	99	Firsttest	Firsttest	Missing	Yes	Before	No		No	Yes	NVP	Yes	Yes	Exclusivebreastfeed	99	Yesdaily	Negative	2014-10-15	2015-03-23	Period2
850	FMC Yola	Oct	2014	2014-10-01	6	Male	99	Firsttest	Firsttest	Missing	Yes	Before	No		No	Yes	NVP	Yes	Yes	Exclusivebreastfeed	99	Yesstarttoday	Negative	2014-10-16	2015-03-23	Period2
851	FMC Yola	Oct	2014	2014-10-01	6	Male	99	Firsttest	Firsttest	Missing	Yes	Before	No		No	Yes	NVP	Yes	Yes	Mixedfed	99	Yesstarttoday	Negative	2014-10-17	2015-03-23	Period2
852	FMC Yola	Nov	2014	2014-11-01	8	Female	2.7	Firsttest	Firsttest	Missing	Yes	Before	No		No	Yes	NVP	No	No	Notbreastfed	99	Yesstarttoday	Negative	2014-11-10	2015-03-23	Period2
853	FMC Yola	Nov	2014	2014-11-01	6	Male	99	Firsttest	Firsttest	Missing	Yes	During	No		No	Yes	NVP	Yes	Yes	Exclusivebreastfeed	99	Yesstarttoday	Negative	2014-11-10	2015-03-23	Period2
854	FMC Yola	Nov	2014	2014-11-01	24	Male	99	Probwithfirsttest	Firsttest	Missing	Yes	Before	No		No	Yes	NVP	Yes	Yes	Exclusivebreastfeed	99	Yesstarttoday	Negative	2014-11-10	2015-03-23	Period2
855	FMC Yola	Nov	2014	2014-11-01	7	Female	3.4	Firsttest	Firsttest	Missing	No		No		Yes	Yes	NVP	Yes	Yes	Mixedfed	99	Yesstarttoday	Negative	2014-11-11	2015-03-23	Period2
856	FMC Yola	Nov	2014	2014-11-01	6	Female	99	Firsttest	Firsttest	Missing	No		No		Yes	Yes	NVP	Yes	Yes	Exclusivebreastfeed	99	Yesstarttoday	Negative	2014-11-21	2015-04-07	Period2
857	FMC Yola	Nov	2014	2014-11-01	6	Male	99	Firsttest	Firsttest	Missing	Yes	Before	No		No	Yes	NVP	Yes	Yes	Mixedfed	99	Yesstarttoday	Negative	2014-11-21	2015-04-07	Period2
858	FMC Yola	Nov	2014	2014-11-02	60	Male	99	Repeat6weeks	SecondTest	Missing	No		No		Yes	Yes	NVP	Yes	No	Missing	12	Missing	Negative	2014-11-24	00/00/00	Period2
859	FMC Yola	Nov	2014	2014-11-03	32	Female	99	Probwithfirsttest	Firsttest	Missing	No		No		Yes	Yes	NVP	Unknown	Unknown	Missing	99	Missing	Negative	2014-11-25	00/00/00	Period2
860	FMC Yola	Nov	2014	2014-11-02	56	Female	99	Repeat6weeks	SecondTest	Missing	Yes	Before	No		No	Missing		Yes	No	Missing	11	Yesdaily	Negative	2014-11-26	00/00/00	Period2
861	FMC Yola	Nov	2014	2014-11-03	6	Male	99	Firsttest	Firsttest	Missing	Yes	Before	No		No	Yes	NVP	No	No	Notbreastfed	99	Yesstarttoday	Negative	2014-11-21	2015-03-23	Period2
862	FMC Yola	Dec	2014	2014-12-01	6	Male	99	FirsttestSickInfant	Firsttest	Missing	No		No		No	No		Yes	Yes	Exclusivebreastfeed	99	Yesstarttoday	Negative	2014-12-01	2015-04-07	Period2
863	FMC Yola	Dec	2014	2014-12-01	7	Female	99	Firsttest	Firsttest	Missing	Yes	Before	No		No	Yes	NVP	Yes	Yes	Exclusivebreastfeed	99	Yesstarttoday	Negative	2014-12-08	2015-04-07	Period2
864	FMC Yola	Dec	2014	2014-12-01	6	Female	99	Firsttest	Firsttest	Missing	Yes	Before	No		No	Yes	NVP	Yes	Yes	Exclusivebreastfeed	99	Yesstarttoday	Negative	2014-12-08	2015-04-07	Period2
865	FMC Yola	Dec	2014	2014-12-01	6	Female	99	Firsttest	Firsttest	Missing	Yes	Before	No		No	Yes	NVP	Yes	Yes	Exclusivebreastfeed	99	Yesdaily	Negative	2014-12-08	2015-04-07	Period2
866	FMC Yola	Dec	2014	2014-12-01	6	Female	99	Firsttest	Firsttest	Missing	Yes	Before	No		No	Yes	NVP	Yes	Yes	Exclusivebreastfeed	99	Yesstarttoday	Negative	2014-12-10	2015-04-07	Period2
867	FMC Yola	Dec	2014	2014-12-01	5	Male	99	Firsttest	Firsttest	Missing	Yes	During	No		No	Yes	NVP	Yes	Yes	Exclusivebreastfeed	99	Yesstarttoday	Negative	2014-12-19	2015-04-07	Period2
868	FMC Yola	Dec	2014	2014-12-01	6	Male	99	Firsttest	Firsttest	Missing	No		No		Yes	Yes	NVP	Yes	Yes	Exclusivebreastfeed	99	Yesstarttoday	Negative	2014-12-31	2015-04-07	Period2
869	SH Yola	Aug	2008	2008-08-01	4	Male	99	Firsttest	Firsttest	Missing	Missing		Missing		Missing	Missing		No	No	Notbreastfed	99	Missing	Negative	2008-08-27	2008-09-17	Period1
870	SH Yola	Aug	2008	2008-08-02	4	Male	99	Firsttest	Firsttest	Missing	Missing		Missing		Missing	Missing		Yes	Missing	Mixedfed	99	Missing	Negative	2008-08-27	2008-09-17	Period1
871	SH Yola	Aug	2008	2008-08-03	16	Female	99	Firsttest	Firsttest	Missing	No		No		No	Missing		Yes	No	Mixedfed	3	Yesdaily	Positive	2008-08-27	2008-09-24	Period1
872	SH Yola	Sep	2008	2008-09-01	8	Male	99	Firsttest	Firsttest	Missing	Missing		Missing		Missing	Missing		No	No	Notbreastfed	99	Missing	Negative	2008-09-10	2008-09-24	Period1
873	SH Yola	Sep	2008	2008-09-02	16	Female	99	Firsttest	Firsttest	Missing	Missing		Missing		Missing	Missing		Yes	Missing	Exclusivebreastfeed	99	Missing	Negative	2008-09-10	2008-09-24	Period1
874	SH Yola	Sep	2008	2008-09-03	12	Male	99	Firsttest	Firsttest	Missing	Missing		Missing		Missing	Missing		No	No	Notbreastfed	99	Missing	Negative	2008-09-10	2008-09-24	Period1
875	SH Yola	Sep	2008	2008-09-04	16	Male	99	Firsttest	Firsttest	Missing	Missing		Missing		Missing	Missing		No	No	Notbreastfed	99	Missing	Negative	2008-09-24	2008-10-31	Period1
876	SH Yola	Sep	2008	2008-09-05	36	Female	99	Probwithfirsttest	Firsttest	Negative	Missing		Missing		Missing	Missing		Yes	Missing	Exclusivebreastfeed	99	Missing	Negative	2008-09-24	2008-10-31	Period1
877	SH Yola	Sep	2008	2008-09-06	8	Male	99	Firsttest	Firsttest	Missing	Missing		Missing		Missing	Missing		No	No	Notbreastfed	99	Missing	Negative	2008-09-24	2008-10-31	Period1
878	SH Yola	Sep	2008	2008-09-07	12	Female	99	Firsttest	Firsttest	Missing	Missing		Missing		Missing	Missing		Yes	Missing	Exclusivebreastfeed	99	Missing	Positive	2008-09-24	2008-10-31	Period1
879	SH Yola	Oct	2008	2008-10-01	4	Female	99	Firsttest	Firsttest	Missing	Missing		Missing		Missing	Missing		No	No	Notbreastfed	99	Missing	Negative	2008-10-08	2008-10-31	Period1
880	SH Yola	Oct	2008	2008-10-02	12	Female	99	Firsttest	Firsttest	Missing	Missing		Missing		Missing	Missing		No	No	Notbreastfed	99	Missing	Positive	2008-10-08	2008-10-31	Period1
881	SH Yola	Oct	2008	2008-10-03	20	Male	99	Firsttest	Firsttest	Missing	Missing		Missing		Missing	Missing		Yes	Missing	Mixedfed	99	Missing	Negative	2008-10-08	2008-10-31	Period1
882	SH Yola	Oct	2008	2008-10-04	8	Male	99	Firsttest	Firsttest	Missing	No		Yes	AZT3TCsdNVP	No	Yes	AZTNVP	No	No	Notbreastfed	99	No	Negative	2008-10-08	2008-10-31	Period1
883	SH Yola	Oct	2008	2008-10-05	20	Male	99	Firsttest	Firsttest	Negative	Missing		Missing		Missing	Missing		Yes	Missing	Mixedfed	99	Missing	Negative	2008-10-22	2008-12-18	Period1
884	SH Yola	Oct	2008	2008-10-06	7	Male	99	Firsttest	Firsttest	Missing	Missing		Missing		Missing	Missing		No	No	Notbreastfed	99	Missing	Negative	2008-10-22	2008-12-18	Period1
885	SH Yola	Oct	2008	2008-10-07	12	Female	99	Firsttest	Firsttest	Missing	Missing		Missing		Missing	Missing		Yes	Missing	Exclusivebreastfeed	99	Missing	Negative	2008-10-22	2008-12-18	Period1
886	SH Yola	Oct	2008	2008-10-08	12	Female	99	Firsttest	Firsttest	Missing	Yes	During	No		No	No		Yes	Yes	Exclusivebreastfeed	99	Yesdaily	Negative	2008-10-22	2008-12-18	Period1
887	SH Yola	Nov	2008	2008-11-01	48	Female	99	Probwithfirsttest	Firsttest	Negative	No		No		No	No		Yes	No	Mixedfed	10	Missing	Negative	2008-11-05	2008-12-18	Period1
888	SH Yola	Nov	2008	2008-11-02	8	Female	99	Firsttest	Firsttest	Positive	Missing		Missing		Missing	Missing		Yes	Missing	Mixedfed	99	Missing	Negative	2008-11-05	2008-12-18	Period1
889	SH Yola	Nov	2008	2008-11-03	8	Female	99	Firsttest	Firsttest	Missing	Missing		Missing		Missing	Missing		No	No	Notbreastfed	99	Missing	Negative	2008-11-05	2008-12-18	Period1
890	SH Yola	Nov	2008	2008-11-04	8	Male	99	Firsttest	Firsttest	Missing	Missing		Missing		Missing	Missing		No	No	Notbreastfed	99	Missing	Negative	2008-11-05	2008-12-18	Period1
891	SH Yola	Nov	2008	2008-11-05	8	Male	99	Firsttest	Firsttest	Positive	Missing		Missing		Missing	Missing		No	No	Notbreastfed	99	Missing	Negative	2008-11-05	2008-12-18	Period1
892	SH Yola	Nov	2008	2008-11-06	44	Female	99	Probwithfirsttest	Firsttest	Negative	Missing		Missing		Missing	Missing		Yes	Missing	Mixedfed	99	Missing	Negative	2008-11-05	2008-12-18	Period1
893	SH Yola	Nov	2008	2008-11-07	48	Male	99	Probwithfirsttest	Firsttest	Positive	No		No		No	No		Yes	No	Mixedfed	10	Yesdaily	Positive	2008-11-05	2009-01-09	Period1
894	SH Yola	Nov	2008	2008-11-08	6	Female	99	Firsttest	Firsttest	Missing	No		No		No	Yes	AZTNVP	Yes	Yes	Exclusivebreastfeed	99	No	Negative	2008-11-19	2009-01-09	Period1
895	SH Yola	Nov	2008	2008-11-09	4	Male	99	Firsttest	Firsttest	Missing	Missing		Missing		Missing	Missing		No	No	Notbreastfed	99	Missing	Negative	2008-11-19	2009-01-09	Period1
896	SH Yola	Nov	2008	2008-11-10	12	Male	99	Firsttest	Firsttest	Missing	Missing		Missing		Missing	Missing		No	No	Notbreastfed	99	Missing	Negative	2008-11-19	2009-01-09	Period1
897	SH Yola	Nov	2008	2008-11-11	44	Male	99	Probwithfirsttest	Firsttest	Missing	Missing		Missing		Missing	Missing		Yes	Missing	Mixedfed	99	Missing	Positive	2008-11-19	2009-01-15	Period1
898	SH Yola	Nov	2008	2008-11-12	8	Male	99	Firsttest	Firsttest	Missing	Missing		Missing		Missing	Missing		No	No	Notbreastfed	99	Missing	Negative	2008-11-19	2009-01-09	Period1
899	SH Yola	Nov	2008	2008-11-13	6	Female	99	Firsttest	Firsttest	Missing	Missing		Missing		Missing	Missing		Yes	Missing	Exclusivebreastfeed	99	Missing	Negative	2008-11-19	2009-01-09	Period1
900	SH Yola	Dec	2008	2008-12-01	20	Male	99	Firsttest	Firsttest	Missing	Yes	Before	No		No	No		No	No	Notbreastfed	99	Yesdaily	Negative	2008-12-03	2009-01-09	Period1
901	SH Yola	Dec	2008	2008-12-02	7	Female	99	Firsttest	Firsttest	Missing	Yes	During	No		No	Yes	AZTNVP	No	No	Notbreastfed	99	Yesdaily	Negative	2008-12-03	2009-01-09	Period1
902	SH Yola	Dec	2008	2008-12-03	8	Female	99	Firsttest	Firsttest	Missing	Missing		Missing		Missing	Missing		No	No	Notbreastfed	99	Missing	Negative	2008-12-03	2009-01-09	Period1
903	SH Yola	Dec	2008	2008-12-04	12	Male	99	Firsttest	Firsttest	Missing	Missing		Missing		Missing	Missing		No	No	Notbreastfed	99	Missing	Negative	2008-12-03	2009-01-09	Period1
904	SH Yola	Jan	2009	2009-01-01	8	Male	99	Firsttest	Firsttest	Missing	Missing		Missing		Missing	Missing		No	No	Notbreastfed	99	Missing	Negative	2009-01-14	2009-02-20	Period1
905	SH Yola	Jan	2009	2009-01-02	4	Female	99	Firsttest	Firsttest	Missing	Missing		Missing		Missing	Missing		No	No	Notbreastfed	99	Missing	Negative	2009-01-14	2009-02-20	Period1
906	SH Yola	Jan	2009	2009-01-03	4	Male	99	Firsttest	Firsttest	Missing	Missing		Missing		Missing	Missing		No	No	Notbreastfed	99	Missing	Negative	2009-01-14	2009-02-20	Period1
907	SH Yola	Jan	2009	2009-01-04	16	Male	99	Firsttest	Firsttest	Missing	Missing		Missing		Missing	Missing		Yes	Missing	Exclusivebreastfeed	99	Missing	Negative	2009-01-14	2009-02-20	Period1
908	SH Yola	Jan	2009	2009-01-05	8	Female	99	Firsttest	Firsttest	Missing	Missing		Missing		Missing	Missing		Yes	Missing	Exclusivebreastfeed	99	Missing	Negative	2009-01-14	2009-02-20	Period1
909	SH Yola	Jan	2009	2009-01-06	8	Female	99	Firsttest	Firsttest	Missing	Missing		Missing		Missing	Missing		Yes	Missing	Exclusivebreastfeed	99	Missing	Negative	2009-01-28	2009-03-18	Period1
910	SH Yola	Jan	2009	2009-01-07	8	Male	99	Firsttest	Firsttest	Missing	Missing		Missing		Missing	Missing		Yes	Missing	Mixedfed	99	Missing	Negative	2009-01-28	2009-03-18	Period1
911	SH Yola	Jan	2009	2009-01-08	8	Female	99	Firsttest	Firsttest	Missing	Missing		Missing		Missing	Missing		No	No	Notbreastfed	99	Missing	Negative	2009-01-28	2009-03-18	Period1
912	SH Yola	Jan	2009	2009-01-09	4	Female	99	Firsttest	Firsttest	Missing	Missing		Missing		Missing	Missing		No	No	Notbreastfed	99	Missing	Negative	2009-01-28	2009-03-18	Period1
913	SH Yola	Jan	2009	2009-01-10	8	Male	99	Firsttest	Firsttest	Missing	Missing		Missing		Missing	Missing		Yes	Missing	Exclusivebreastfeed	99	Missing	Negative	2009-01-28	2009-03-18	Period1
914	SH Yola	Mar	2009	2009-03-01	28	Male	99	Probwithfirsttest	Firsttest	Missing	Missing		Missing		Missing	Missing		Yes	Missing	Exclusivebreastfeed	99	Missing	Negative	2009-03-11	2009-04-24	Period1
915	SH Yola	Mar	2009	2009-03-02	8	Female	99	Firsttest	Firsttest	Missing	No		Yes	AZT3TCsdNVP	No	Yes	AZTNVP	No	No	Notbreastfed	99	Yesdaily	Negative	2009-03-11	2009-04-24	Period1
916	SH Yola	Mar	2009	2009-03-03	20	Female	99	Firsttest	Firsttest	Missing	Missing		Missing		Missing	Missing		No	No	Notbreastfed	99	Missing	Positive	2009-03-11	2009-04-24	Period1
917	SH Yola	Mar	2009	2009-03-04	6	Female	99	Firsttest	Firsttest	Positive	Missing		Missing		Missing	Missing		Yes	Missing	Exclusivebreastfeed	99	Missing	Negative	2009-03-19	2009-04-24	Period1
918	SH Yola	Mar	2009	2009-03-05	4	Female	99	Firsttest	Firsttest	Missing	Missing		Missing		Missing	Missing		Yes	Missing	Exclusivebreastfeed	99	Missing	Negative	2009-03-19	2009-04-24	Period1
919	SH Yola	Mar	2009	2009-03-06	44	Female	99	Probwithfirsttest	Firsttest	Positive	Missing		Missing		Missing	Missing		Yes	Missing	Mixedfed	99	Missing	Positive	2009-03-19	2009-04-24	Period1
920	SH Yola	Mar	2009	2009-03-07	100	Male	99	Firsttest	Firsttest	Missing	Missing		Missing		Missing	Missing		Yes	Missing	Exclusivebreastfeed	99	Missing	Negative	2009-03-25	2009-04-24	Period1
921	SH Yola	Mar	2009	2009-03-08	8	Female	99	Firsttest	Firsttest	Missing	Missing		Missing		Missing	Missing		Yes	Missing	Exclusivebreastfeed	99	Missing	Positive	2009-03-25	2009-04-24	Period1
922	SH Yola	Mar	2009	2009-03-09	8	Female	99	Firsttest	Firsttest	Missing	Missing		Missing		Missing	Missing		Yes	Missing	Exclusivebreastfeed	99	Missing	Negative	2009-03-25	2009-06-11	Period1
923	SH Yola	Mar	2009	2009-03-10	8	Female	99	Firsttest	Firsttest	Missing	Missing		Missing		Missing	Missing		Yes	Missing	Exclusivebreastfeed	99	Missing	Negative	2009-03-25	2009-04-24	Period1
924	SH Yola	Mar	2009	2009-03-11	12	Female	99	Firsttest	Firsttest	Missing	No		Yes	AZTsdNVP	No	Yes	AZTNVP	No	No	Notbreastfed	99	Yesdaily	Positive	2009-03-25	2009-04-24	Period1
925	SH Yola	Mar	2009	2009-03-12	7	Female	99	Firsttest	Firsttest	Missing	Missing		Missing		Missing	Missing		Yes	Missing	Mixedfed	99	Missing	Negative	2009-03-25	2009-04-24	Period1
926	SH Yola	Mar	2009	2009-03-13	16	Female	99	Firsttest	Firsttest	Missing	Missing		Missing		Missing	Missing		Yes	Missing	Exclusivebreastfeed	99	Missing	Negative	2009-03-25	2009-04-24	Period1
927	SH Yola	Mar	2009	2009-03-14	20	Male	99	Firsttest	Firsttest	Missing	Missing		Missing		Missing	Missing		Yes	Missing	Mixedfed	99	Missing	Negative	2009-03-25	2009-04-24	Period1
928	SH Yola	Mar	2009	2009-03-15	8	Female	99	Firsttest	Firsttest	Missing	Missing		Missing		Missing	Missing		No	No	Notbreastfed	99	Missing	Negative	2009-03-25	2009-04-24	Period1
929	SH Yola	Mar	2009	2009-03-16	7	Male	99	Firsttest	Firsttest	Missing	Missing		Missing		Missing	Missing		No	No	Notbreastfed	99	Missing	Negative	2009-03-25	2009-04-24	Period1
930	SH Yola	Apr	2009	2009-04-01	8	Male	99	Firsttest	Firsttest	Missing	Missing		Missing		Missing	Yes	AZTNVP	No	No	Notbreastfed	99	Yesdaily	Negative	2009-04-08	2009-10-15	Period1
931	SH Yola	Apr	2009	2009-04-01	8	Male	99	Firsttest	Firsttest	Missing	No		No		No	Yes	AZTNVP	Yes	Yes	Exclusivebreastfeed	99	Missing	Negative	2009-04-08	2009-06-29	Period1
932	SH Yola	Apr	2009	2009-04-01	36	Female	99	Probwithfirsttest	Firsttest	Missing	No		No		No	No		Yes	Yes	Exclusivebreastfeed	99	No	Positive	2009-04-22	2009-07-16	Period1
933	SH Yola	Apr	2009	2009-04-02	6	Male	99	Firsttest	Firsttest	Missing	Missing		Missing		Missing	Missing		No	No	Notbreastfed	99	Missing	Negative	2009-04-22	2009-05-19	Period1
934	SH Yola	Apr	2009	2009-04-02	8	Female	99	Firsttest	Firsttest	Missing	Missing		Missing		Missing	Missing		Yes	Missing	Exclusivebreastfeed	99	Missing	Negative	2009-04-22	2009-06-29	Period1
935	SH Yola	Apr	2009	2009-04-03	44	Female	99	Probwithfirsttest	Firsttest	Missing	Missing		Missing		Missing	Missing		Yes	Missing	Mixedfed	99	Missing	Negative	2009-04-22	2009-06-29	Period1
936	SH Yola	Apr	2009	2009-04-04	10	Female	99	Firsttest	Firsttest	Missing	Missing		Missing		Missing	Missing		Yes	Missing	Exclusivebreastfeed	99	Missing	Negative	2009-04-22	2009-06-29	Period1
937	SH Yola	Apr	2009	2009-04-05	6	Male	99	Firsttest	Firsttest	Missing	Missing		Missing		Missing	Missing		Yes	Missing	Exclusivebreastfeed	99	Missing	Negative	2009-04-22	2009-06-29	Period1
938	SH Yola	Apr	2009	2009-04-06	21	Male	99	Probwithfirsttest	Firsttest	Missing	Missing		Missing		Missing	Missing		Yes	Missing	Mixedfed	99	Missing	Negative	2009-04-08	2009-06-29	Period1
939	SH Yola	Apr	2009	2009-04-08	28	Female	99	Probwithfirsttest	Firsttest	Missing	Missing		Missing		Missing	Missing		No	No	Notbreastfed	99	Missing	Negative	2009-04-08	2009-06-29	Period1
940	SH Yola	Apr	2009	2009-04-09	44	Female	99	Probwithfirsttest	Firsttest	Missing	Missing		Missing		Missing	Missing		Yes	Missing	Mixedfed	99	Missing	Negative	2009-04-08	2009-06-29	Period1
941	SH Yola	May	2009	2009-05-01	24	Male	99	Probwithfirsttest	Firsttest	Missing	No		No		No	No		Yes	Yes	Exclusivebreastfeed	2	No	Positive	2009-05-06	2009-07-16	Period1
942	SH Yola	May	2009	2009-05-03	12	Female	99	Repeat6weeks	SecondTest	Missing	Yes	During	No		No	Yes	AZTNVP	No	No	Notbreastfed	99	Yesdaily	Negative	2009-05-06	2009-07-16	Period1
943	SH Yola	May	2009	2009-05-04	11	Male	99	Firsttest	Firsttest	Missing	Missing		Missing		Missing	Missing		No	No	Notbreastfed	99	Missing	Negative	2009-05-20	2009-07-16	Period1
944	SH Yola	May	2009	2009-05-10	12	Male	99	Firsttest	Firsttest	Missing	Missing		Missing		Missing	Missing		Yes	Missing	Exclusivebreastfeed	99	Missing	Negative	2009-05-20	2009-07-16	Period1
945	SH Yola	May	2009	2009-05-06	6	Male	99	Firsttest	Firsttest	Missing	Missing		Missing		Missing	Missing		No	No	Notbreastfed	99	Missing	Negative	2009-05-06	2009-07-16	Period1
946	SH Yola	May	2009	2009-05-05	24	Male	99	Probwithfirsttest	Firsttest	Missing	No		No		No	No		Yes	No	Mixedfed	4	Yesdaily	Negative	2009-05-20	2009-07-16	Period1
947	SH Yola	May	2009	2009-05-08	6	Male	99	Firsttest	Firsttest	Missing	No		Yes	AZTsdNVP	No	Yes	AZTNVP	No	No	Notbreastfed	99	Yesstarttoday	Negative	2009-05-20	2009-07-16	Period1
948	SH Yola	May	2009	2009-05-09	7	Male	99	Firsttest	Firsttest	Missing	Missing		Missing		Missing	Missing		No	No	Notbreastfed	99	Missing	Negative	2009-05-20	2009-07-16	Period1
949	SH Yola	May	2009	2009-05-07	16	Female	99	Firsttest	Firsttest	Missing	Missing		Missing		Missing	Missing		Yes	Missing	Exclusivebreastfeed	99	Missing	Negative	2009-05-20	2009-07-16	Period1
950	SH Yola	May	2009	2009-05-02	24	Female	99	Probwithfirsttest	Firsttest	Missing	Missing		Missing		Missing	Missing		Yes	Missing	Mixedfed	99	Missing	Positive	2009-05-06	2009-10-15	Period1
951	SH Yola	Jun	2009	2009-06-01	6	Female	99	Firsttest	Firsttest	Missing	Missing		Missing		Missing	Missing		No	No	Notbreastfed	99	Missing	Negative	2009-06-03	2009-08-25	Period1
952	SH Yola	Jun	2009	2009-06-02	6	Female	99	Firsttest	Firsttest	Missing	Missing		Missing		Missing	Missing		No	No	Notbreastfed	99	Missing	Negative	2009-06-03	2009-08-25	Period1
953	SH Yola	Jun	2009	2009-06-03	64	Female	99	Firsttest	Firsttest	Positive	Missing		Missing		Missing	Missing		Yes	Missing	Mixedfed	99	Missing	Positive	2009-06-03	2009-09-01	Period1
954	SH Yola	Jun	2009	2009-06-04	32	Male	99	Probwithfirsttest	Firsttest	Missing	No		No		No	No		Yes	Yes	Exclusivebreastfeed	99	Missing	Negative	2009-06-03	2009-08-25	Period1
955	SH Yola	Jun	2009	2009-06-05	4	Female	99	Firsttest	Firsttest	Missing	No		No		No	No		Yes	Yes	Exclusivebreastfeed	99	Yesstarttoday	Positive	2009-06-03	2009-09-01	Period1
956	SH Yola	Jun	2009	2009-06-06	10	Female	99	Firsttest	Firsttest	Missing	Missing		Missing		Missing	Missing		No	No	Notbreastfed	99	Missing	Negative	2009-06-03	2009-08-25	Period1
957	SH Yola	Jun	2009	2009-06-07	28	Female	99	Probwithfirsttest	Firsttest	Positive	Missing		Missing		Missing	Missing		Yes	Missing	Exclusivebreastfeed	99	Missing	Positive	2009-06-03	2009-09-01	Period1
958	SH Yola	Jun	2009	2009-06-08	9	Male	99	Firsttest	Firsttest	Missing	Missing		Missing		Missing	Missing		No	No	Notbreastfed	99	Missing	Negative	2009-06-24	2009-08-25	Period1
959	SH Yola	Jun	2009	2009-06-09	48	Male	99	Probwithfirsttest	Firsttest	Positive	Missing		Missing		Missing	Missing		No	No	Notbreastfed	99	Missing	Positive	2009-06-24	2009-09-01	Period1
960	SH Yola	Jun	2009	2009-06-10	30	Female	99	Probwithfirsttest	Firsttest	Missing	Missing		Missing		Missing	Missing		Yes	Missing	Mixedfed	99	Missing	Negative	2009-06-24	2009-08-25	Period1
961	SH Yola	Jun	2009	2009-06-11	12	Female	99	Firsttest	Firsttest	Missing	Missing		Missing		Missing	Missing		Yes	Missing	Exclusivebreastfeed	99	Missing	Negative	2009-06-24	2009-08-25	Period1
962	SH Yola	Jun	2009	2009-06-12	6	Male	99	Firsttest	Firsttest	Missing	No		Yes	AZTsdNVP	No	No		No	No	Notbreastfed	99	Yesdaily	Negative	2009-06-24	2009-08-25	Period1
963	SH Yola	Jul	2009	2009-07-01	16	Female	99	Firsttest	Firsttest	Missing	Missing		Missing		Missing	Missing		No	No	Notbreastfed	99	Missing	Negative	2009-07-08	2009-08-25	Period1
964	SH Yola	Jul	2009	2009-07-02	16	Female	99	Firsttest	Firsttest	Missing	No		No		No	No		Yes	No	Mixedfed	2	Yesstarttoday	Positive	2009-07-08	2009-09-01	Period1
965	SH Yola	Jul	2009	2009-07-03	8	Female	99	Firsttest	Firsttest	Missing	Missing		Missing		Missing	Missing		Yes	Missing	Exclusivebreastfeed	99	Missing	Negative	2009-07-08	2009-08-25	Period1
966	SH Yola	Jul	2009	2009-07-04	8	Male	99	Firsttest	Firsttest	Missing	Missing		Missing		Missing	Missing		Yes	Missing	Mixedfed	99	Missing	Negative	2009-07-08	2009-08-25	Period1
967	SH Yola	Jul	2009	2009-07-05	8	Male	99	Firsttest	Firsttest	Missing	Missing		Missing		Missing	Missing		Yes	Missing	Exclusivebreastfeed	99	Missing	Negative	2009-07-08	2009-08-25	Period1
968	SH Yola	Jul	2009	2009-07-06	12	Male	99	Firsttest	Firsttest	Missing	Missing		Missing		Missing	Missing		Yes	Missing	Exclusivebreastfeed	99	Missing	Negative	2009-07-08	2009-08-25	Period1
969	SH Yola	Jul	2009	2009-07-07	20	Male	99	Firsttest	Firsttest	Missing	Missing		Missing		Missing	Missing		Yes	Missing	Exclusivebreastfeed	99	Missing	Negative	2009-07-08	2009-08-25	Period1
970	SH Yola	Jul	2009	2009-07-08	12	Male	99	Firsttest	Firsttest	Missing	Missing		Missing		Missing	Missing		No	No	Notbreastfed	99	Missing	Negative	2009-07-22	2009-08-25	Period1
971	SH Yola	Jul	2009	2009-07-09	60	Male	99	Firsttest	Firsttest	Negative	Missing		Missing		Missing	Missing		Yes	Missing	Mixedfed	99	Missing	Positive	2009-07-22	2009-09-01	Period1
972	SH Yola	Jul	2009	2009-07-10	8	Female	99	Firsttest	Firsttest	Missing	Missing		Missing		Missing	Missing		Yes	Missing	Exclusivebreastfeed	99	Missing	Negative	2009-07-22	2009-09-01	Period1
973	SH Yola	Jul	2009	2009-07-11	8	Female	99	Firsttest	Firsttest	Missing	Missing		Missing		Missing	Missing		Yes	Missing	Exclusivebreastfeed	99	Missing	Negative	2009-07-22	2009-08-25	Period1
974	SH Yola	Jul	2009	2009-07-12	56	Male	99	Firsttest	Firsttest	Positive	Missing		Missing		Missing	Missing		Yes	Missing	Mixedfed	99	Missing	Negative	2009-07-22	2009-08-25	Period1
975	SH Yola	Jul	2009	2009-07-13	6	Male	99	Firsttest	Firsttest	Missing	Missing		Missing		Missing	Missing		Yes	Missing	Exclusivebreastfeed	99	Missing	Negative	2009-07-22	2009-08-25	Period1
976	SH Yola	Aug	2009	2009-08-01	12	Male	99	Firsttest	Firsttest	Missing	Missing		Missing		Missing	Missing		No	No	Notbreastfed	99	Missing	Negative	2009-08-05	2009-08-25	Period1
977	SH Yola	Aug	2009	2009-08-02	7	Male	99	Firsttest	Firsttest	Missing	No		No		No	Yes	AZTNVP	No	No	Notbreastfed	99	Yesdaily	Negative	2009-08-05	2009-08-25	Period1
978	SH Yola	Aug	2009	2009-08-03	6	Male	99	Firsttest	Firsttest	Missing	Missing		Missing		Missing	Missing		Yes	Missing	Mixedfed	99	Missing	Positive	2009-08-05	2009-09-01	Period1
979	SH Yola	Aug	2009	2009-08-04	7	Female	99	Firsttest	Firsttest	Missing	Missing		Missing		Missing	Missing		Yes	Missing	Exclusivebreastfeed	99	Missing	Positive	2009-08-05	2009-09-01	Period1
980	SH Yola	Aug	2009	2009-08-05	8	Female	99	Firsttest	Firsttest	Missing	No		No		No	No		Yes	Yes	Exclusivebreastfeed	99	No	Negative	2009-08-05	2009-08-25	Period1
981	SH Yola	Aug	2009	2009-08-06	7	Female	99	Firsttest	Firsttest	Missing	Missing		Missing		Missing	Missing		Yes	Missing	Exclusivebreastfeed	99	Missing	Negative	2009-08-05	2009-08-25	Period1
982	SH Yola	Aug	2009	2009-08-07	5	Female	99	Firsttest	Firsttest	Missing	No		Yes	AZTsdNVP	No	No		No	No	Notbreastfed	99	No	Negative	2009-08-05	2009-08-25	Period1
983	SH Yola	Aug	2009	2009-08-08	6	Female	99	Firsttest	Firsttest	Missing	Missing		Missing		Missing	Missing		Yes	Missing	Mixedfed	99	Missing	Negative	2009-08-05	2009-08-25	Period1
984	SH Yola	Aug	2009	2009-08-09	6	Female	99	Firsttest	Firsttest	Missing	Missing		Missing		Missing	Missing		Yes	Missing	Mixedfed	99	Missing	Negative	2009-08-05	2009-08-25	Period1
985	SH Yola	Aug	2009	2009-08-10	28	Male	99	Probwithfirsttest	Firsttest	Missing	Missing		Missing		Missing	Missing		Yes	Missing	Mixedfed	99	Missing	Negative	2009-08-19	2009-09-17	Period1
986	SH Yola	Sep	2009	2009-09-01	8	Female	99	Firsttest	Firsttest	Missing	Missing		Missing		Missing	Missing		Yes	Missing	Exclusivebreastfeed	99	Missing	Negative	2009-09-02	2009-10-15	Period1
987	SH Yola	Sep	2009	2009-09-02	8	Male	99	Firsttest	Firsttest	Missing	Missing		Missing		Missing	Missing		No	No	Notbreastfed	99	Missing	Negative	2009-09-02	2009-10-15	Period1
988	SH Yola	Sep	2009	2009-09-03	8	Female	99	Firsttest	Firsttest	Missing	No		Yes	AZT3TCsdNVP	No	Yes	AZTNVP	Yes	Yes	Exclusivebreastfeed	99	Yesstarttoday	Negative	2009-09-02	2009-10-15	Period1
989	SH Yola	Sep	2009	2009-09-04	8	Male	99	Firsttest	Firsttest	Missing	Yes	Before	No		No	Yes	AZTNVP	No	No	Notbreastfed	99	Missing	Negative	2009-09-02	2009-10-15	Period1
990	SH Yola	Sep	2009	2009-09-05	48	Female	99	Probwithfirsttest	Firsttest	Positive	No		No		No	No		Yes	Yes	Exclusivebreastfeed	99	Yesdaily	Positive	2009-09-02	2009-10-28	Period1
991	SH Yola	Sep	2009	2009-09-06	28	Female	99	Probwithfirsttest	Firsttest	Positive	Missing		Missing		Missing	Missing		Yes	Missing	Exclusivebreastfeed	99	Missing	Positive	2009-09-02	2009-10-28	Period1
992	SH Yola	Sep	2009	2009-09-07	36	Male	99	Probwithfirsttest	Firsttest	Missing	Yes	During	No		No	Yes	AZTNVP	No	No	Notbreastfed	5	Yesdaily	Negative	2009-09-16	2009-10-20	Period1
993	SH Yola	Sep	2009	2009-09-08	16	Male	99	Firsttest	Firsttest	Missing	Missing		Missing		Missing	Missing		Yes	Missing	Exclusivebreastfeed	99	Missing	Negative	2009-09-16	2009-10-20	Period1
994	SH Yola	Sep	2009	2009-09-09	16	Female	99	Firsttest	Firsttest	Missing	Missing		Missing		Missing	Missing		Yes	Missing	Mixedfed	99	Missing	Negative	2009-09-16	2009-10-20	Period1
995	SH Yola	Sep	2009	2009-09-10	48	Male	99	Probwithfirsttest	Firsttest	Positive	No		No		No	No		Yes	Yes	Exclusivebreastfeed	99	Yesdaily	Negative	2009-09-16	2009-10-20	Period1
996	SH Yola	Sep	2009	2009-09-11	36	Female	99	Probwithfirsttest	Firsttest	Negative	No		Yes	AZT3TCsdNVP	No	Yes	AZTNVP	Yes	Yes	Exclusivebreastfeed	99	Yesdaily	Negative	2009-09-16	2009-10-28	Period1
997	SH Yola	Sep	2009	2009-09-12	16	Female	99	Firsttest	Firsttest	Missing	Missing		Missing		Missing	Missing		No	No	Notbreastfed	99	Missing	Negative	2009-09-16	2009-10-20	Period1
998	SH Yola	Sep	2009	2009-09-13	68	Male	99	Firsttest	Firsttest	Positive	No		No		No	No		Yes	No	Mixedfed	2	Yesdaily	Positive	2009-09-30	2009-11-09	Period1
999	SH Yola	Sep	2009	2009-09-14	6	Male	99	Firsttest	Firsttest	Missing	Missing		Missing		Missing	Missing		No	No	Notbreastfed	99	Missing	Negative	2009-09-30	2009-10-21	Period1
1000	SH Yola	Sep	2009	2009-09-15	6	Female	99	Firsttest	Firsttest	Missing	Missing		Missing		Missing	Missing		No	No	Notbreastfed	99	Missing	Negative	2009-09-30	2009-10-21	Period1
1001	SH Yola	Sep	2009	2009-09-16	24	Female	99	Probwithfirsttest	Firsttest	Missing	Missing		Missing		Missing	Missing		Yes	Missing	Mixedfed	99	Missing	Negative	2009-09-30	2009-10-21	Period1
1002	SH Yola	Sep	2009	2009-09-17	60	Male	99	Repeat6weeks	SecondTest	Missing	Missing		Missing		Missing	Missing		Yes	Missing	Exclusivebreastfeed	99	Missing	Positive	2009-09-30	2009-11-09	Period1
1003	SH Yola	Sep	2009	2009-09-18	8	Male	99	Firsttest	Firsttest	Missing	Missing		Missing		Missing	Missing		Yes	Missing	Exclusivebreastfeed	99	Missing	Negative	2009-09-30	2009-10-21	Period1
1004	SH Yola	Sep	2009	2009-09-19	52	Male	99	Repeat6weeks	SecondTest	Missing	Missing		Missing		Missing	Missing		Yes	Missing	Mixedfed	99	Missing	Negative	2009-09-30	2009-10-21	Period1
1005	SH Yola	Oct	2009	2009-10-01	7	Male	99	Firsttest	Firsttest	Missing	Missing		Missing		Missing	Missing		No	No	Notbreastfed	99	Missing	Negative	2009-10-06	2009-11-09	Period1
1006	SH Yola	Oct	2009	2009-10-02	11	Male	99	Firsttest	Firsttest	Missing	Missing		Missing		Missing	Missing		Yes	Missing	Mixedfed	99	Missing	Negative	2009-10-06	2009-11-09	Period1
1007	SH Yola	Oct	2009	2009-10-03	11	Male	99	Firsttest	Firsttest	Missing	Missing		Missing		Missing	Missing		Yes	Missing	Mixedfed	99	Missing	Negative	2009-10-06	2009-11-09	Period1
1008	SH Yola	Oct	2009	2009-10-04	20	Female	99	Repeat6weeks	SecondTest	Missing	Missing		Missing		Missing	Missing		Yes	Missing	Mixedfed	99	Missing	Negative	2009-10-09	2009-11-09	Period1
1009	SH Yola	Oct	2009	2009-10-05	32	Female	99	Probwithfirsttest	Firsttest	Missing	Missing		Missing		Missing	Missing		No	No	Notbreastfed	99	Missing	Positive	2009-10-09	2009-11-09	Period1
1010	SH Yola	Oct	2009	2009-10-06	6	Male	99	Firsttest	Firsttest	Missing	Missing		Missing		Missing	Missing		No	No	Notbreastfed	99	Missing	Negative	2009-10-14	2009-11-09	Period1
1011	SH Yola	Oct	2009	2009-10-07	28	Male	99	Probwithfirsttest	Firsttest	Missing	No		Yes	AZT3TCsdNVP	No	Yes	AZTNVP	No	No	Notbreastfed	99	Yesstarttoday	Negative	2009-10-28	2009-11-17	Period1
1012	SH Yola	Oct	2009	2009-10-08	8	Female	99	Firsttest	Firsttest	Missing	Missing		Missing		Missing	Missing		Yes	Missing	Mixedfed	99	Missing	Negative	2009-10-28	2009-11-17	Period1
1013	SH Yola	Oct	2009	2009-10-09	20	Male	99	Repeat6weeks	SecondTest	Missing	Missing		Missing		Missing	Missing		Yes	Missing	Mixedfed	99	Missing	Negative	2009-10-28	2009-11-17	Period1
1014	SH Yola	Oct	2009	2009-10-10	8	Female	99	Firsttest	Firsttest	Missing	Missing		Missing		Missing	Missing		No	No	Notbreastfed	99	Missing	Negative	2009-10-28	2009-11-17	Period1
1015	SH Yola	Oct	2009	2009-10-11	8	Female	99	Firsttest	Firsttest	Missing	Missing		Missing		Missing	Missing		No	No	Notbreastfed	99	Missing	Negative	2009-10-28	2009-11-17	Period1
1016	SH Yola	Oct	2009	2009-10-12	6	Male	99	Firsttest	Firsttest	Missing	Missing		Missing		Missing	Missing		Yes	Missing	Exclusivebreastfeed	99	Missing	Negative	2009-10-28	2009-11-17	Period1
1017	SH Yola	Oct	2009	2009-10-13	60	Female	99	Repeat6weeks	SecondTest	Missing	Missing		Missing		Missing	Missing		Yes	Missing	Mixedfed	99	Missing	Negative	2009-10-28	2009-11-17	Period1
1018	SH Yola	Nov	2009	2009-11-01	30	Male	99	Probwithfirsttest	Firsttest	Missing	No		No		No	No		Yes	No	Mixedfed	99	Yesdaily	Negative	2009-11-11	2009-12-15	Period1
1019	SH Yola	Nov	2009	2009-11-02	40	Female	99	Probwithfirsttest	Firsttest	Positive	No		No		No	No		Yes	No	Mixedfed	10	No	Positive	2009-11-11	2009-12-15	Period1
1020	SH Yola	Nov	2009	2009-11-03	28	Male	99	Probwithfirsttest	Firsttest	Missing	Missing		Missing		Missing	Missing		Yes	Missing	Mixedfed	99	Missing	Negative	2009-11-11	2009-12-15	Period1
1021	SH Yola	Nov	2009	2009-11-04	7	Male	99	Firsttest	Firsttest	Missing	Missing		Missing		Missing	Missing		Yes	Missing	Mixedfed	99	Missing	Negative	2009-11-11	2009-12-15	Period1
1022	SH Yola	Nov	2009	2009-11-05	6	Male	99	Firsttest	Firsttest	Missing	Missing		Missing		Missing	Missing		No	No	Notbreastfed	99	Missing	Negative	2009-11-11	2009-12-15	Period1
1023	SH Yola	Nov	2009	2009-11-06	6	Male	99	Firsttest	Firsttest	Missing	No		Yes	sdNVP	No	Yes	AZTNVP	No	No	Notbreastfed	99	No	Negative	2009-11-11	2009-12-15	Period1
1024	SH Yola	Nov	2009	2009-11-07	20	Female	99	Repeat6weeks	SecondTest	Missing	Missing		Missing		Missing	Missing		Yes	Missing	Mixedfed	99	Missing	Negative	2009-11-11	2009-12-15	Period1
1025	SH Yola	Nov	2009	2009-11-08	24	Female	99	Probwithfirsttest	Firsttest	Missing	Missing		Missing		Missing	Missing		Yes	Missing	Mixedfed	99	Missing	Negative	2009-11-11	2009-12-15	Period1
1026	SH Yola	Nov	2009	2009-11-09	28	Male	99	Probwithfirsttest	Firsttest	Missing	No		No		No	No		No	No	Notbreastfed	99	No	Negative	2009-11-11	2009-12-15	Period1
1027	SH Yola	Nov	2009	2009-11-10	28	Male	99	Probwithfirsttest	Firsttest	Missing	No		No		No	No		No	No	Notbreastfed	99	No	Negative	2009-11-11	2009-12-15	Period1
1028	SH Yola	Nov	2009	2009-11-11	16	Male	99	Firsttest	Firsttest	Missing	Yes	During	No		No	Yes	AZTNVP	No	No	Notbreastfed	99	Yesdaily	Negative	2009-11-11	2009-12-15	Period1
1029	SH Yola	Nov	2009	2009-11-12	68	Female	99	Firsttest	Firsttest	Missing	No		No		No	No		Yes	No	Mixedfed	16	No	Positive	2009-11-11	2009-12-15	Period1
1030	SH Yola	Nov	2009	2009-11-13	6	Male	99	Firsttest	Firsttest	Missing	Yes	Before	No		No	No		No	No	Notbreastfed	99	Yesdaily	Negative	2009-11-12	2009-12-15	Period1
1031	SH Yola	Nov	2009	2009-11-14	56	Female	99	Firsttest	Firsttest	Positive	No		No		No	No		Yes	Yes	Exclusivebreastfeed	99	Yesstarttoday	Positive	2009-11-18	2009-12-15	Period1
1032	SH Yola	Nov	2009	2009-11-15	36	Female	99	Probwithfirsttest	Firsttest	Negative	No		No		No	No		Yes	Yes	Exclusivebreastfeed	99	Yesstarttoday	Negative	2009-11-18	2009-12-15	Period1
1033	SH Yola	Nov	2009	2009-11-16	7	Male	99	Firsttest	Firsttest	Missing	No		Yes	AZT3TCsdNVP	No	Yes	AZTNVP	Yes	Yes	Exclusivebreastfeed	99	Yesdaily	Negative	2009-11-18	2009-12-15	Period1
1034	SH Yola	Nov	2009	2009-11-17	44	Male	99	Probwithfirsttest	Firsttest	Positive	Missing		Missing		Missing	Missing		Yes	Missing	Exclusivebreastfeed	99	Missing	Positive	2009-11-18	2009-12-15	Period1
1035	SH Yola	Nov	2009	2009-11-18	6	Male	99	Firsttest	Firsttest	Missing	No		Yes	sdNVP	No	Yes	AZTNVP	Yes	Yes	Exclusivebreastfeed	99	Yesdaily	Positive	2009-11-18	2009-12-15	Period1
1036	SH Yola	Nov	2009	2009-11-19	24	Male	99	Probwithfirsttest	Firsttest	Missing	No		No		No	No		Yes	No	Mixedfed	6	No	Positive	2009-11-25	2009-12-29	Period1
1037	SH Yola	Nov	2009	2009-11-20	12	Male	99	Firsttest	Firsttest	Missing	No		No		No	No		Yes	Yes	Exclusivebreastfeed	99	No	Negative	2009-11-25	2009-12-29	Period1
1038	SH Yola	Dec	2009	2009-12-01	40	Male	99	Probwithfirsttest	Firsttest	Negative	Missing		Missing		Missing	Missing		Yes	No	Mixedfed	8	Yesdaily	Negative	2009-12-02	2009-12-29	Period1
1039	SH Yola	Dec	2009	2009-12-02	12	Male	99	Firsttest	Firsttest	Missing	No		Yes	AZT3TCsdNVP	No	Yes	AZTNVP	No	No	Notbreastfed	99	Yesstarttoday	Negative	2009-12-02	2009-12-29	Period1
1040	SH Yola	Dec	2009	2009-12-03	12	Female	99	Firsttest	Firsttest	Missing	No		Yes	AZT3TCsdNVP	No	Yes	AZTNVP	No	No	Notbreastfed	99	Yesstarttoday	Negative	2009-12-02	2009-12-29	Period1
1041	SH Yola	Dec	2009	2009-12-04	32	Male	99	Probwithfirsttest	Firsttest	Missing	No		No		No	No		Yes	Yes	Exclusivebreastfeed	99	Yesstarttoday	Positive	2009-12-01	2009-12-29	Period1
1042	SH Yola	Dec	2009	2009-12-05	6	Male	99	Firsttest	Firsttest	Missing	Yes	Before	No		No	Yes	AZTNVP	Yes	Yes	Exclusivebreastfeed	99	Yesstarttoday	Negative	2009-12-04	2009-12-29	Period1
1043	SH Yola	Dec	2009	2009-12-06	6	Female	99	Firsttest	Firsttest	Missing	Yes	Before	No		No	Yes	AZTNVP	No	No	Notbreastfed	99	Yesstarttoday	Negative	2009-12-09	2009-12-29	Period1
1044	SH Yola	Dec	2009	2009-12-07	40	Male	99	Probwithfirsttest	Firsttest	Positive	No		No		No	No		Yes	Yes	Mixedfed	99	Yesstarttoday	Positive	2009-12-09	2009-12-29	Period1
1045	SH Yola	Dec	2009	2009-12-08	6	Female	99	Firsttest	Firsttest	Missing	No		Yes	sdNVP	No	Yes	AZTNVP	No	No	Notbreastfed	99	Yesstarttoday	Negative	2009-12-16	2010-01-14	Period1
1046	SH Yola	Dec	2009	2009-12-10	16	Female	99	Firsttest	Firsttest	Missing	Yes	Before	No		No	No		No	No	Notbreastfed	99	Yesdaily	Negative	2009-12-23	2010-01-14	Period1
1047	SH Yola	Dec	2009	2009-12-11	28	Female	99	Probwithfirsttest	Firsttest	Missing	Missing		Missing		Missing	Missing		Yes	Missing	Mixedfed	99	Missing	Positive	2009-12-23	2010-01-14	Period1
1048	SH Yola	Dec	2009	2009-12-12	8	Female	99	Firsttest	Firsttest	Missing	Missing		Missing		Missing	Missing		No	No	Notbreastfed	99	Missing	Positive	2009-12-23	2010-01-28	Period1
1049	SH Yola	Dec	2009	2009-12-13	7	Male	99	Firsttest	Firsttest	Missing	Yes	During	No		No	Yes	AZTNVP	Yes	Yes	Exclusivebreastfeed	99	No	Negative	2009-12-29	2010-01-28	Period1
1050	SH Yola	Dec	2009	2009-12-14	4	Male	99	Firsttest	Firsttest	Missing	No		Yes	AZT3TCsdNVP	No	Yes	AZTNVP	Yes	Yes	Exclusivebreastfeed	99	Yesstarttoday	Negative	2009-12-30	2010-01-28	Period1
1051	SH Yola	Dec	2009	2009-12-09	18	Female	99	Firsttest	Firsttest	Missing	Missing		Missing		Missing	Missing		Yes	Missing	Exclusivebreastfeed	99	Missing	Positive	2009-12-17	2010-01-14	Period1
1052	SH Yola	Jan	2010	2010-01-01	12	Female	99	Firsttest	Firsttest	Missing	Yes	Before	No		No	Yes	AZTNVP	No	No	Notbreastfed	99	Yesstarttoday	Negative	2010-01-06	2010-01-28	Period1
1053	SH Yola	Jan	2010	2010-01-02	8	Male	99	FirsttestSickInfant	Firsttest	Missing	Yes	During	No		No	Yes	AZTNVP	No	No	Notbreastfed	99	No	Negative	2010-01-06	2010-01-28	Period1
1054	SH Yola	Jan	2010	2010-01-03	6	Male	99	Firsttest	Firsttest	Missing	No		Yes	AZT3TCsdNVP	No	Yes	AZTNVP	Yes	Yes	Mixedfed	99	Yesstarttoday	Negative	2009-01-13	2010-01-28	Period1
1055	SH Yola	Jan	2010	2010-01-04	7	Female	99	Firsttest	Firsttest	Missing	No		Yes	AZT3TCsdNVP	No	Yes	AZTNVP	No	No	Notbreastfed	99	Yesdaily	Negative	2010-01-13	2010-01-28	Period1
1056	SH Yola	Jan	2010	2010-01-05	32	Male	99	Probwithfirsttest	Firsttest	Positive	No		Yes	AZT3TCsdNVP	No	Yes	AZTNVP	Yes	No	Mixedfed	6	Yesstarttoday	Negative	2010-01-15	2010-01-28	Period1
1057	SH Yola	Jan	2010	2010-01-06	20	Female	99	Firsttest	Firsttest	Missing	No		No		No	No		Yes	Yes	Exclusivebreastfeed	99	Yesstarttoday	Negative	2010-01-18	2010-02-15	Period1
1058	SH Yola	Jan	2010	2010-01-07	8	Female	99	Firsttest	Firsttest	Missing	No		Yes	AZT3TCsdNVP	No	Yes	AZTNVP	Yes	Yes	Exclusivebreastfeed	99	Yesstarttoday	Negative	2010-01-19	2010-02-15	Period1
1059	SH Yola	Jan	2010	2010-01-08	36	Male	99	Probwithfirsttest	Firsttest	Positive	No		No		No	No		Yes	No	Mixedfed	3	Yesstarttoday	Positive	2010-01-19	2010-02-15	Period1
1060	SH Yola	Jan	2010	2010-01-09	32	Male	99	Probwithfirsttest	Firsttest	Missing	Missing		Missing		Missing	Missing		Yes	Missing	Mixedfed	99	Missing	Negative	2010-01-20	2010-02-15	Period1
1061	SH Yola	Jan	2010	2010-01-10	32	Male	99	Probwithfirsttest	Firsttest	Missing	No		Yes	AZTsdNVP	No	Yes	AZTNVP	Yes	Yes	Mixedfed	99	Yesstarttoday	Negative	2010-01-20	2010-02-15	Period1
1062	SH Yola	Jan	2010	2010-01-11	72	Female	99	Repeat6weeks	SecondTest	Missing	No		Yes	AZTsdNVP	No	Yes	AZTNVP	Yes	No	Mixedfed	14	Yesdaily	Negative	2010-01-20	2010-02-15	Period1
1063	SH Yola	Jan	2010	2010-01-12	8	Female	99	Firsttest	Firsttest	Missing	No		Yes	AZTsdNVP	No	Yes	AZTNVP	Yes	Yes	Exclusivebreastfeed	99	Yesdaily	Negative	2010-01-20	2010-02-15	Period1
1064	SH Yola	Jan	2010	2010-01-13	6	Male	99	Firsttest	Firsttest	Missing	Yes	Before	No		No	Yes	AZTNVP	Yes	Yes	Exclusivebreastfeed	99	Yesstarttoday	Negative	2010-01-20	2010-02-15	Period1
1065	SH Yola	Jan	2010	2010-01-14	64	Female	99	Firsttest	Firsttest	Missing	Missing		Missing		Missing	Missing		Yes	Missing	Mixedfed	99	Missing	Positive	2010-01-27	2010-02-15	Period1
1066	SH Yola	Jan	2010	2010-01-15	6	Female	99	Firsttest	Firsttest	Missing	No		Missing		No	Yes	AZTNVP	Yes	Yes	Exclusivebreastfeed	99	Yesdaily	Negative	2010-01-27	2010-02-15	Period1
1067	SH Yola	Jan	2010	2010-01-16	56	Female	99	Firsttest	Firsttest	Positive	Missing		Missing		Missing	Missing		Yes	Missing	Exclusivebreastfeed	99	Missing	Positive	2010-01-27	2010-02-15	Period1
1068	SH Yola	Jan	2010	2010-01-17	6	Male	99	Firsttest	Firsttest	Missing	No		Yes	AZT3TCsdNVP	No	Yes	AZTNVP	No	No	Notbreastfed	99	Yesstarttoday	Negative	2010-01-27	2010-02-15	Period1
1069	SH Yola	Jan	2010	2010-01-18	7	Male	99	Firsttest	Firsttest	Missing	No		Yes	AZT3TCsdNVP	No	Yes	AZTNVP	Yes	Yes	Exclusivebreastfeed	99	Yesstarttoday	Negative	2010-01-27	2010-02-15	Period1
1070	SH Yola	Feb	2010	2010-02-01	8	Female	99	Firsttest	Firsttest	Missing	Yes	During	No		No	Yes	AZTNVP	No	No	Notbreastfed	99	Yesdaily	Negative	2010-02-03	2010-02-25	TransitionalPeriod
1071	SH Yola	Feb	2010	2010-02-01	16	Male	99	Repeat6weeks	SecondTest	Missing	No		Yes	AZTsdNVP	No	Yes	AZTNVP	Yes	No	Mixedfed	1	Yesdaily	Negative	2010-02-03	2010-02-25	TransitionalPeriod
1072	SH Yola	Feb	2010	2010-02-01	6	Female	99	Firsttest	Firsttest	Missing	No		No		No	No		Yes	Yes	Exclusivebreastfeed	99	Yesstarttoday	Negative	2010-02-03	2010-02-25	TransitionalPeriod
1073	SH Yola	Feb	2010	2010-02-01	44	Female	99	Probwithfirsttest	Firsttest	Negative	No		No		No	No		Yes	No	Mixedfed	4	Yesstarttoday	Negative	2010-02-03	2010-03-17	TransitionalPeriod
1074	SH Yola	Feb	2010	2010-02-01	9	Male	99	Firsttest	Firsttest	Missing	No		Yes	Tripleregimen	No	Yes	AZTNVP	No	No	Notbreastfed	99	Yesstarttoday	Negative	2010-02-03	2010-02-25	TransitionalPeriod
1075	SH Yola	Feb	2010	2010-02-01	7	Male	99	Firsttest	Firsttest	Missing	Yes	Before	No		No	Yes	AZTNVP	Yes	Yes	Mixedfed	99	Yesstarttoday	Negative	2010-02-03	2010-03-17	TransitionalPeriod
1076	SH Yola	Feb	2010	2010-02-01	28	Female	99	Probwithfirsttest	Firsttest	Missing	No		Yes	AZT3TCsdNVP	No	No		Yes	No	Mixedfed	5	Yesdaily	Negative	2010-02-10	2010-03-17	TransitionalPeriod
1077	SH Yola	Feb	2010	2010-02-01	28	Female	99	Probwithfirsttest	Firsttest	Missing	No		Yes	AZT3TCsdNVP	No	No		No	No	Notbreastfed	99	Yesstarttoday	Negative	2010-02-17	2010-03-17	TransitionalPeriod
1078	SH Yola	Feb	2010	2010-02-01	24	Male	99	Probwithfirsttest	Firsttest	Missing	No		Yes	AZT3TCsdNVP	No	No		Yes	Yes	Exclusivebreastfeed	99	Yesdaily	Negative	2010-02-17	2010-03-17	TransitionalPeriod
1079	SH Yola	Feb	2010	2010-02-01	7	Male	99	Firsttest	Firsttest	Missing	No		Yes	Tripleregimen	No	Yes	AZTNVP	No	No	Notbreastfed	99	Yesdaily	Negative	2010-02-17	2010-03-17	TransitionalPeriod
1080	SH Yola	Feb	2010	2010-02-01	6	Male	99	Firsttest	Firsttest	Missing	No		Yes	AZT3TCsdNVP	No	Yes	AZTNVP	No	No	Notbreastfed	99	Missing	Negative	2010-02-17	2010-03-17	TransitionalPeriod
1081	SH Yola	Feb	2010	2010-02-01	7	Female	99	Firsttest	Firsttest	Missing	No		Yes	AZT3TCsdNVP	No	Yes	AZTNVP	No	No	Notbreastfed	99	Yesstarttoday	Negative	2010-02-17	2010-03-17	TransitionalPeriod
1082	SH Yola	Feb	2010	2010-02-01	7	Female	99	Firsttest	Firsttest	Missing	No		No		No	Yes	AZTNVP	Yes	No	Mixedfed	99	Yesstarttoday	Negative	2010-02-17	2010-03-17	TransitionalPeriod
1083	SH Yola	Feb	2010	2010-02-01	6	Female	99	Firsttest	Firsttest	Missing	No		Yes	AZT3TCsdNVP	No	Missing		No	No	Notbreastfed	99	Yesstarttoday	Negative	2010-02-17	2010-03-17	TransitionalPeriod
1084	SH Yola	Feb	2010	2010-02-01	10	Male	99	Repeat6weeks	SecondTest	Negative	Missing		Missing		Missing	Missing		Yes	No	Mixedfed	2	Yesdaily	Negative	2010-02-24	2010-03-17	TransitionalPeriod
1085	SH Yola	Mar	2010	2010-03-01	6	Female	99	Firsttest	Firsttest	Missing	No		Yes	Unknown	No	Yes	AZTNVP	Yes	Yes	Exclusivebreastfeed	99	Yesstarttoday	Negative	2010-03-03	2010-03-30	TransitionalPeriod
1086	SH Yola	Mar	2010	2010-03-02	7	Male	99	Firsttest	Firsttest	Missing	Yes	During	No		No	Yes	AZTNVP	Yes	Yes	Exclusivebreastfeed	99	Yesstarttoday	Negative	2010-03-03	2010-03-30	TransitionalPeriod
1087	SH Yola	Mar	2010	2010-03-03	8	Female	99	Firsttest	Firsttest	Missing	Yes	During	No		No	Yes	AZTNVP	No	No	Notbreastfed	99	Yesstarttoday	Negative	2010-03-03	2010-03-30	TransitionalPeriod
1088	SH Yola	Mar	2010	2010-03-04	36	Male	99	Probwithfirsttest	Firsttest	Negative	No		Yes	AZTsdNVP	No	Yes	AZTNVP	Yes	No	Mixedfed	6	Yesdaily	Negative	2010-03-03	2010-03-30	TransitionalPeriod
1089	SH Yola	Mar	2010	2010-03-05	48	Male	99	Probwithfirsttest	Firsttest	Negative	No		Yes	AZT3TCsdNVP	No	No		Yes	No	Mixedfed	11	Yesdaily	Negative	2010-03-04	2010-03-30	TransitionalPeriod
1090	SH Yola	Mar	2010	2010-03-06	6	Female	99	Firsttest	Firsttest	Missing	No		Yes	AZTsdNVP	No	Yes	AZTNVP	No	No	Notbreastfed	99	Yesdaily	Negative	2010-03-10	2010-03-30	TransitionalPeriod
1091	SH Yola	Mar	2010	2010-03-07	20	Female	99	Firsttest	Firsttest	Missing	No		No		No	Yes	NVP	No	No	Notbreastfed	99	Yesdaily	Negative	2010-03-11	2010-03-30	TransitionalPeriod
1092	SH Yola	Mar	2010	2010-03-08	68	Female	99	Repeat6weeks	SecondTest	Missing	No		No		No	Yes	AZTNVP	Yes	Yes	Mixedfed	14	Yesdaily	Positive	2010-03-15	2010-03-30	TransitionalPeriod
1093	SH Yola	Mar	2010	2010-03-09	26	Female	99	Probwithfirsttest	Firsttest	Missing	No		Yes	AZT3TCsdNVP	No	Yes	AZTNVP	Yes	No	Mixedfed	3	Missing	Negative	2010-03-17	2010-04-15	TransitionalPeriod
1094	SH Yola	Mar	2010	2010-03-10	7	Female	99	Firsttest	Firsttest	Missing	No		Yes	sdNVP	No	Yes	AZTNVP	Yes	Yes	Exclusivebreastfeed	99	Yesstarttoday	Negative	2010-03-17	2010-04-15	TransitionalPeriod
1095	SH Yola	Mar	2010	2010-03-11	20	Male	99	Repeat6weeks	SecondTest	Missing	Yes	Missing	No		No	Yes	AZTNVP	Yes	No	Mixedfed	3	Yesdaily	Negative	2010-03-17	2010-04-15	TransitionalPeriod
1096	SH Yola	Mar	2010	2010-03-12	12	Female	99	Firsttest	Firsttest	Missing	No		No		No	No		Yes	Yes	Exclusivebreastfeed	99	Yesstarttoday	Negative	2010-03-17	2010-04-15	TransitionalPeriod
1097	SH Yola	Mar	2010	2010-03-13	20	Female	99	Firsttest	Firsttest	Missing	No		Yes	AZT3TCsdNVP	No	No		Yes	Yes	Exclusivebreastfeed	99	Yesstarttoday	Negative	2010-03-18	2010-04-15	TransitionalPeriod
1098	SH Yola	Mar	2010	2010-03-14	7	Female	99	Firsttest	Firsttest	Missing	No		Yes	AZTsdNVP	No	Yes	AZTNVP	No	No	Notbreastfed	99	Yesstarttoday	Negative	2010-03-24	2010-04-15	TransitionalPeriod
1099	SH Yola	Mar	2010	2010-03-15	40	Male	99	Probwithfirsttest	Firsttest	Negative	No		Yes	Tripleregimen	No	Yes	AZTNVP	Yes	No	Mixedfed	8	Yesdaily	Negative	2010-03-24	2010-04-15	TransitionalPeriod
1100	SH Yola	Mar	2010	2010-03-16	6	Female	99	Firsttest	Firsttest	Missing	Yes	Before	No		No	Yes	AZTNVP	No	No	Notbreastfed	99	Yesstarttoday	Negative	2020-03-24	2010-04-15	TransitionalPeriod
1101	SH Yola	Mar	2010	2010-03-17	8	Female	99	Firsttest	Firsttest	Missing	Yes	Before	No		No	Yes	AZTNVP	Yes	Yes	Exclusivebreastfeed	99	Yesstarttoday	Negative	2010-03-31	2010-04-29	TransitionalPeriod
1102	SH Yola	Apr	2010	2010-04-01	12	Female	99	Firsttest	Firsttest	Missing	Yes	During	No		No	Yes	AZTNVP	Yes	No	Mixedfed	3	Yesstarttoday	Negative	2010-04-01	2010-04-29	TransitionalPeriod
1103	SH Yola	Apr	2010	2010-04-02	48	Male	99	Probwithfirsttest	Firsttest	Missing	No		No		No	No		Yes	No	Mixedfed	7	Missing	Negative	2010-04-07	2010-04-29	TransitionalPeriod
1104	SH Yola	Apr	2010	2010-04-03	16	Male	99	Firsttest	Firsttest	Missing	No		No		No	No		Yes	Yes	Exclusivebreastfeed	99	Yesstarttoday	Positive	2010-04-09	2010-04-29	TransitionalPeriod
1105	SH Yola	Apr	2010	2010-04-04	6	Male	99	Firsttest	Firsttest	Missing	Yes	Before	No		No	Yes	NVP	No	No	Notbreastfed	99	Yesstarttoday	Negative	2010-04-14	2010-04-29	TransitionalPeriod
1106	SH Yola	Apr	2010	2010-04-05	15	Male	99	Firsttest	Firsttest	Missing	No		Yes	Tripleregimen	No	No		Yes	No	Mixedfed	1	Yesdaily	Negative	2010-04-14	2010-04-29	TransitionalPeriod
1107	SH Yola	Apr	2010	2010-04-06	68	Female	99	Firsttest	Firsttest	Positive	No		No		No	No		Yes	Yes	Exclusivebreastfeed	99	Yesstarttoday	Positive	2010-04-21	2010-05-28	TransitionalPeriod
1108	SH Yola	Apr	2010	2010-04-07	6	Male	99	Firsttest	Firsttest	Missing	No		Yes	Missing	No	Yes	AZTNVP	No	No	Notbreastfed	99	Yesstarttoday	Positive	2010-04-21	2010-05-28	TransitionalPeriod
1109	SH Yola	Apr	2010	2010-04-08	6	Female	99	Firsttest	Firsttest	Missing	No		Yes	sdNVP	No	Yes	AZTNVP	Yes	Yes	Exclusivebreastfeed	99	Yesstarttoday	Negative	2010-04-28	2010-05-13	TransitionalPeriod
1110	SH Yola	Apr	2010	2010-04-09	20	Female	99	Firsttest	Firsttest	Missing	No		No		No	Yes	AZTNVP	No	No	Notbreastfed	99	Yesdaily	Negative	2010-04-28	2010-05-13	TransitionalPeriod
1111	SH Yola	May	2010	2010-05-01	6	Male	99	Firsttest	Firsttest	Missing	No		Yes	AZT3TCsdNVP	No	Yes	AZTNVP	No	No	Notbreastfed	2	Yesstarttoday	Negative	2010-05-05	2010-05-28	TransitionalPeriod
1112	SH Yola	May	2010	2010-05-02	6	Female	99	Firsttest	Firsttest	Missing	No		Yes	AZT3TCsdNVP	No	Yes	AZTNVP	No	No	Notbreastfed	1	Yesstarttoday	Negative	2010-05-05	2010-05-28	TransitionalPeriod
1113	SH Yola	May	2010	2010-05-03	60	Female	99	Repeat6weeks	SecondTest	Negative	No		No		No	No		Yes	No	Mixedfed	10	Yesdaily	Negative	2010-05-05	2010-05-28	TransitionalPeriod
1114	SH Yola	May	2010	2010-05-04	20	Male	99	Repeat6weeks	SecondTest	Missing	Yes	Before	No		No	Yes	AZTNVP	Yes	No	Mixedfed	2	Yesdaily	Negative	2010-05-12	2010-05-28	TransitionalPeriod
1115	SH Yola	May	2010	2010-05-05	6	Male	99	Firsttest	Firsttest	Missing	No		Yes	Tripleregimen	No	No		No	No	Notbreastfed	99	Yesstarttoday	Negative	2010-05-12	2010-05-28	TransitionalPeriod
1116	SH Yola	May	2010	2010-05-06	8	Female	99	Firsttest	Firsttest	Missing	No		No		No	No		Yes	Yes	Exclusivebreastfeed	99	Yesstarttoday	Positive	2010-05-12	2010-05-28	TransitionalPeriod
1117	SH Yola	May	2010	2010-05-07	68	Female	99	Firsttest	Firsttest	Negative	No		No		No	No		Yes	No	Mixedfed	14	Yesstarttoday	Negative	2010-05-12	2010-05-28	TransitionalPeriod
1118	SH Yola	May	2010	2010-05-08	5	Male	99	Firsttest	Firsttest	Missing	No		Yes	Tripleregimen	No	Yes	AZTNVP	Yes	Yes	Mixedfed	99	Yesstarttoday	Negative	2010-05-19	2010-07-16	TransitionalPeriod
1119	SH Yola	May	2010	2010-05-09	12	Male	99	Firsttest	Firsttest	Missing	Yes	Before	No		No	Yes	AZTNVP	No	No	Notbreastfed	99	Yesstarttoday	Negative	2010-05-19	2010-07-16	TransitionalPeriod
1120	SH Yola	May	2010	2010-05-10	16	Female	99	Firsttest	Firsttest	Missing	No		No		No	No		Yes	Missing	Mixedfed	99	Yesstarttoday	Positive	2010-05-19	2010-07-16	TransitionalPeriod
1121	SH Yola	May	2010	2010-05-11	7	Female	99	Firsttest	Firsttest	Missing	No		Yes	Tripleregimen	No	No		Yes	Yes	Mixedfed	99	Yesstarttoday	Negative	2010-05-19	2010-07-16	TransitionalPeriod
1122	SH Yola	May	2010	2010-05-12	8	Male	99	Firsttest	Firsttest	Missing	Yes	Before	No		No	Yes	AZTNVP	No	No	Notbreastfed	99	Yesstarttoday	Negative	2010-05-20	2010-07-16	TransitionalPeriod
1123	SH Yola	May	2010	2010-05-13	6	Female	99	Firsttest	Firsttest	Missing	Yes	Before	No		No	Yes	AZTNVP	No	No	Notbreastfed	99	Yesstarttoday	Negative	2010-05-20	2010-07-16	TransitionalPeriod
1124	SH Yola	May	2010	2010-05-14	28	Male	99	Probwithfirsttest	Firsttest	Missing	No		No		No	No		Yes	No	Exclusivebreastfeed	7	Yesstarttoday	Negative	2010-05-26	2010-07-16	TransitionalPeriod
1125	SH Yola	May	2010	2010-05-15	6	Female	99	Firsttest	Firsttest	Missing	Yes	Before	No		No	Yes	AZTNVP	Yes	Yes	Exclusivebreastfeed	99	Yesstarttoday	Negative	2010-05-26	2010-07-16	TransitionalPeriod
1126	SH Yola	Jun	2010	2010-06-01	7	Female	99	Firsttest	Firsttest	Missing	No		Yes	AZTsdNVP	No	Yes	AZTNVP	Yes	Yes	Exclusivebreastfeed	99	Yesstarttoday	Negative	2010-06-02	2010-07-30	TransitionalPeriod
1127	SH Yola	Jun	2010	2010-06-02	7	Female	99	Firsttest	Firsttest	Missing	Yes	Before	No		No	No		No	No	Notbreastfed	99	Yesstarttoday	Negative	2010-06-02	2010-07-30	TransitionalPeriod
1128	SH Yola	Jun	2010	2010-06-03	7	Male	99	Firsttest	Firsttest	Missing	No		Yes	AZT3TCsdNVP	No	Yes	AZTNVP	No	No	Notbreastfed	99	Yesstarttoday	Negative	2010-06-02	2010-07-30	TransitionalPeriod
1129	SH Yola	Jun	2010	2010-06-04	7	Male	99	Firsttest	Firsttest	Missing	No		Yes	AZT3TCsdNVP	No	Yes	AZTNVP	No	No	Notbreastfed	99	Yesstarttoday	Negative	2010-06-02	2010-07-30	TransitionalPeriod
1130	SH Yola	Jun	2010	2010-06-05	28	Male	99	Probwithfirsttest	Firsttest	Missing	No		Yes	AZT3TCsdNVP	No	Yes	AZTNVP	Yes	No	Mixedfed	5	Yesdaily	Negative	2010-06-02	2010-07-30	TransitionalPeriod
1131	SH Yola	Jun	2010	2010-06-06	48	Female	99	Probwithfirsttest	Firsttest	Missing	No		Yes	Missing	No	Yes	AZTNVP	Yes	No	Mixedfed	10	Yesdaily	Negative	2010-06-09	2010-07-30	TransitionalPeriod
1132	SH Yola	Jun	2010	2010-06-07	32	Male	99	Probwithfirsttest	Firsttest	Missing	No		No		No	No		Yes	Yes	Mixedfed	99	Yesstarttoday	Positive	2010-06-09	2010-07-30	TransitionalPeriod
1133	SH Yola	Jun	2010	2010-06-08	60	Female	99	Firsttest	Firsttest	Positive	No		No		No	No		Yes	No	Mixedfed	15	Yesdaily	Negative	2010-06-09	2010-07-30	TransitionalPeriod
1134	SH Yola	Jun	2010	2010-06-09	7	Female	99	FirsttestSickInfant	Firsttest	Missing	No		No		No	No		Yes	Unknown	Mixedfed	99	Yesstarttoday	Negative	2010-06-09	2010-07-30	TransitionalPeriod
1135	SH Yola	Jun	2010	2010-06-10	28	Female	99	Probwithfirsttest	Firsttest	Missing	No		No		No	No		Yes	Yes	Exclusivebreastfeed	99	Yesstarttoday	Negative	2010-06-09	2010-07-30	TransitionalPeriod
1136	SH Yola	Jun	2010	2010-06-11	8	Female	99	Firsttest	Firsttest	Missing	Yes	Before	No		No	No		No	No	Notbreastfed	99	Yesstarttoday	Negative	2010-06-10	2010-07-30	TransitionalPeriod
1137	SH Yola	Jul	2010	2010-07-01	8	Female	99	Firsttest	Firsttest	Missing	No		Yes	AZTsdNVP	No	Yes	AZTNVP	Yes	Yes	Exclusivebreastfeed	99	Yesstarttoday	Negative	2010-07-21	2010-08-16	TransitionalPeriod
1138	SH Yola	Jul	2010	2010-07-02	12	Female	99	Firsttest	Firsttest	Missing	No		No		No	No		Yes	No	Mixedfed	2	Yesstarttoday	Negative	2010-07-21	2010-08-16	TransitionalPeriod
1139	SH Yola	Jul	2010	2010-07-03	8	Female	99	Firsttest	Firsttest	Missing	Yes	Before	No		No	Yes	AZTNVP	Yes	Yes	Exclusivebreastfeed	99	Yesstarttoday	Negative	2010-07-21	2010-08-16	TransitionalPeriod
1140	SH Yola	Jul	2010	2010-07-04	6	Male	99	Firsttest	Firsttest	Missing	No		Yes	sdNVP	No	Yes	AZTNVP	No	No	Notbreastfed	99	Yesstarttoday	Negative	2010-07-21	2010-08-16	TransitionalPeriod
1141	SH Yola	Jul	2010	2010-07-05	12	Male	99	Firsttest	Firsttest	Missing	No		Yes	AZTsdNVP	No	Yes	AZTNVP	No	No	Notbreastfed	99	Yesstarttoday	Negative	2010-07-28	2010-08-16	TransitionalPeriod
1142	SH Yola	Jul	2010	2010-07-06	8	Male	99	Firsttest	Firsttest	Missing	No		No		No	No		No	No	Notbreastfed	99	Yesstarttoday	Negative	2010-07-28	2010-08-16	TransitionalPeriod
1143	SH Yola	Jul	2010	2010-07-07	10	Male	99	FirsttestSickInfant	Firsttest	Missing	No		No		No	No		Yes	Yes	Exclusivebreastfeed	99	Yesstarttoday	Positive	2010-07-30	2010-09-06	TransitionalPeriod
1144	SH Yola	Aug	2010	2010-08-01	60	Female	99	FirsttestSickInfant	Firsttest	Positive	No		No		No	Missing		Yes	Yes	Exclusivebreastfeed	99	Yesdaily	Positive	2010-08-04	2010-09-06	TransitionalPeriod
1145	SH Yola	Aug	2010	2010-08-02	7	Male	99	Firsttest	Firsttest	Missing	Yes	During	No		No	Yes	AZTNVP	Yes	No	Mixedfed	7	Yesstarttoday	Negative	2010-08-06	2010-09-06	TransitionalPeriod
1146	SH Yola	Aug	2010	2010-08-03	9	Male	99	Firsttest	Firsttest	Missing	No		Yes	AZT3TCsdNVP	No	Yes	AZTNVP	Yes	Yes	Exclusivebreastfeed	99	Missing	Negative	2010-08-06	2010-09-06	TransitionalPeriod
1147	SH Yola	Aug	2010	2010-08-04	6	Female	99	Firsttest	Firsttest	Missing	Yes	Before	No		No	Yes	AZTNVP	No	No	Notbreastfed	99	Yesstarttoday	Negative	2010-08-11	2010-09-06	TransitionalPeriod
1148	SH Yola	Aug	2010	2010-08-05	6	Female	99	Firsttest	Firsttest	Missing	Yes	During	No		No	No		No	No	Notbreastfed	99	Yesstarttoday	Negative	2010-08-11	2010-09-06	TransitionalPeriod
1149	SH Yola	Aug	2010	2010-08-06	12	Female	99	Firsttest	Firsttest	Missing	No		Yes	AZT3TCsdNVP	No	Yes	AZTNVP	Yes	Yes	Exclusivebreastfeed	99	Yesstarttoday	Negative	2010-08-18	2010-10-06	TransitionalPeriod
1150	SH Yola	Aug	2010	2010-08-07	12	Male	99	Firsttest	Firsttest	Missing	Yes	Before	No		No	Yes	AZTNVP	No	No	Notbreastfed	99	Yesstarttoday	Negative	2010-08-18	2010-10-06	TransitionalPeriod
1151	SH Yola	Aug	2010	2010-08-08	12	Male	99	Firsttest	Firsttest	Missing	No		Yes	AZT3TCsdNVP	No	No		No	No	Notbreastfed	99	Yesstarttoday	Negative	2010-08-18	2010-10-06	TransitionalPeriod
1152	SH Yola	Aug	2010	2010-08-09	12	Male	99	Firsttest	Firsttest	Missing	No		Yes	AZT3TCsdNVP	No	Yes	AZTNVP	Yes	No	Mixedfed	1	Yesstarttoday	Negative	2010-08-18	2010-10-06	TransitionalPeriod
1153	SH Yola	Aug	2010	2010-08-10	12	Male	99	Firsttest	Firsttest	Missing	No		Yes	AZTsdNVP	No	Yes	AZTNVP	No	No	Notbreastfed	99	Yesstarttoday	Negative	2010-08-20	2010-10-06	TransitionalPeriod
1154	SH Yola	Aug	2010	2010-08-11	64	Male	99	FirsttestSickInfant	Firsttest	Positive	No		No		No	No		Yes	Yes	Exclusivebreastfeed	99	Yesstarttoday	Positive	2010-08-24	2010-10-06	TransitionalPeriod
1155	SH Yola	Aug	2010	2010-08-12	6	Female	99	Firsttest	Firsttest	Missing	Yes	During	No		No	Yes	AZTNVP	Yes	Yes	Mixedfed	99	Yesstarttoday	Negative	2010-08-25	2010-10-06	TransitionalPeriod
1156	SH Yola	Aug	2010	2010-08-13	64	Female	99	Firsttest	Firsttest	Missing	No		No		No	No		Yes	Yes	Mixedfed	99	Yesstarttoday	Positive	2010-08-25	2010-10-06	TransitionalPeriod
1157	SH Yola	Aug	2010	2010-08-14	24	Female	99	Probwithfirsttest	Firsttest	Missing	No		No		No	No		Yes	Yes	Mixedfed	99	Yesstarttoday	Positive	2010-08-25	2010-10-06	TransitionalPeriod
1158	SH Yola	Aug	2010	2010-08-15	32	Male	99	Probwithfirsttest	Firsttest	Missing	Yes	During	No		No	Yes	AZTNVP	Yes	No	Mixedfed	6	Yesdaily	Negative	2010-08-27	2010-10-06	TransitionalPeriod
1159	SH Yola	Sep	2010	2010-09-01	6	Male	99	Firsttest	Firsttest	Missing	Yes	Missing	No		No	Yes	AZTNVP	No	No	Notbreastfed	99	Yesstarttoday	Negative	2010-09-01	2010-10-06	TransitionalPeriod
1160	SH Yola	Sep	2010	2010-09-02	16	Female	99	Firsttest	Firsttest	Missing	No		Yes	Missing	No	Missing		No	No	Notbreastfed	99	Yesstarttoday	Negative	2010-09-01	2010-10-06	TransitionalPeriod
1161	SH Yola	Sep	2010	2010-09-03	32	Male	99	Probwithfirsttest	Firsttest	Missing	No		No		No	No		Yes	Yes	Exclusivebreastfeed	99	Yesstarttoday	Negative	2010-09-01	2010-10-06	TransitionalPeriod
1162	SH Yola	Sep	2010	2010-09-04	60	Female	99	Firsttest	Firsttest	Positive	No		No		No	No		Yes	Yes	Exclusivebreastfeed	99	Yesstarttoday	Positive	2010-09-01	2010-10-06	TransitionalPeriod
1163	SH Yola	Sep	2010	2010-09-05	16	Female	99	Firsttest	Firsttest	Missing	Yes	Missing	No		No	Yes	AZTNVP	No	No	Notbreastfed	99	Yesstarttoday	Negative	2010-09-14	2010-10-06	TransitionalPeriod
1164	SH Yola	Sep	2010	2010-09-06	8	Male	99	Firsttest	Firsttest	Missing	Yes	Missing	No		No	Yes	AZTNVP	No	No	Notbreastfed	99	Yesdaily	Negative	2010-09-16	2010-10-06	TransitionalPeriod
1165	SH Yola	Oct	2010	2010-10-01	20	Male	99	Firsttest	Firsttest	Missing	Missing		Missing		Missing	Missing		Yes	Missing	Exclusivebreastfeed	99	Missing	Missing	2010-10-05	00/00/00	TransitionalPeriod
1166	SH Yola	Oct	2010	2010-10-02	7	Female	99	Firsttest	Firsttest	Missing	Missing		Missing		Missing	Missing		Yes	Missing	Exclusivebreastfeed	99	Missing	Missing	2010-10-06	00/00/00	TransitionalPeriod
1167	SH Yola	Oct	2010	2010-10-03	12	Female	99	Firsttest	Firsttest	Missing	Missing		Missing		Missing	Missing		No	No	Notbreastfed	99	Missing	Missing	2010-10-06	00/00/00	TransitionalPeriod
1168	SH Yola	Oct	2010	2010-10-04	6	Female	99	Firsttest	Firsttest	Missing	Missing		Missing		Missing	Missing		Yes	Missing	Exclusivebreastfeed	99	Missing	Missing	2010-10-06	00/00/00	TransitionalPeriod
1169	SH Yola	Oct	2010	2010-10-05	6	Male	99	Firsttest	Firsttest	Missing	Missing		Missing		Missing	Missing		No	No	Notbreastfed	99	Missing	Missing	2010-10-06	00/00/00	TransitionalPeriod
1170	SH Yola	Oct	2010	2010-10-06	6	Male	99	Firsttest	Firsttest	Missing	Missing		Missing		Missing	Missing		No	No	Notbreastfed	99	Missing	Missing	2010-10-06	00/00/00	TransitionalPeriod
1171	SH Yola	Oct	2010	2010-10-01	7	Female	99	Firsttest	Firsttest	Missing	Yes	During	No		No	Yes	AZTNVP	Yes	Yes	Exclusivebreastfeed	99	Yesstarttoday	Negative	2010-10-20	2011-02-14	TransitionalPeriod
1172	SH Yola	Oct	2010	2010-10-02	28	Male	99	Probwithfirsttest	Firsttest	Missing	No		No		No	No		Yes	Yes	Exclusivebreastfeed	99	Yesstarttoday	Negative	2010-10-20	2011-02-14	TransitionalPeriod
1173	SH Yola	Oct	2010	2010-10-03	28	Male	99	Probwithfirsttest	Firsttest	Missing	No		No		No	No		Yes	Yes	Exclusivebreastfeed	99	Yesstarttoday	Negative	2010-10-20	2010-11-18	TransitionalPeriod
1174	SH Yola	Oct	2010	2010-10-04	6	Female	99	Firsttest	Firsttest	Missing	No		No		No	Yes	AZTNVP	Yes	Yes	Mixedfed	99	Yesstarttoday	Negative	2010-10-20	2010-11-18	TransitionalPeriod
1175	SH Yola	Oct	2010	2010-10-05	7	Male	99	Firsttest	Firsttest	Missing	Yes	Before	No		No	Yes	AZTNVP	Yes	Yes	Exclusivebreastfeed	99	Yesstarttoday	Negative	2010-10-20	2010-11-18	TransitionalPeriod
1176	SH Yola	Oct	2010	2010-10-06	44	Female	99	Probwithfirsttest	Firsttest	Positive	No		No		No	No		Yes	No	Exclusivebreastfeed	11	Yesstarttoday	Negative	2010-10-20	2010-11-18	TransitionalPeriod
1177	SH Yola	Oct	2010	2010-10-07	64	Male	99	FirsttestSickInfant	Firsttest	Positive	No		No		No	No		Yes	Yes	Exclusivebreastfeed	99	Yesstarttoday	Positive	2010-10-21	2010-11-18	TransitionalPeriod
1178	SH Yola	Oct	2010	2010-10-08	5	Female	99	Firsttest	Firsttest	Missing	No		Yes	AZT3TCsdNVP	No	Yes	NVP	Yes	Yes	Exclusivebreastfeed	99	Yesstarttoday	Negative	2010-10-27	2010-11-18	TransitionalPeriod
1179	SH Yola	Oct	2010	2010-10-09	48	Male	99	Probwithfirsttest	Firsttest	Positive	No		No		No	No		Yes	No	Mixedfed	12	Yesstarttoday	Positive	2010-10-27	2010-11-18	TransitionalPeriod
1180	SH Yola	Oct	2010	2010-10-10	48	Female	99	Probwithfirsttest	Firsttest	Negative	No		No		No	No		Yes	No	Mixedfed	12	Missing	Negative	2010-10-27	00/00/00	TransitionalPeriod
1181	SH Yola	Nov	2010	2010-11-01	6	Male	99	Firsttest	Firsttest	Missing	No		Yes	AZT3TCsdNVP	No	Yes	AZTNVP	Yes	Yes	Exclusivebreastfeed	99	Missing	Negative	2010-11-03	2010-11-18	TransitionalPeriod
1182	SH Yola	Nov	2010	2010-11-03	20	Male	99	Repeat6weeks	SecondTest	Missing	Yes	During	No		No	Yes	AZTNVP	Yes	No	Mixedfed	3	Missing	Negative	2010-11-03	2010-11-22	TransitionalPeriod
1183	SH Yola	Nov	2010	2010-11-05	6	Male	99	Firsttest	Firsttest	Missing	No		Yes	AZT3TCsdNVP	No	Yes	AZTNVP	Yes	Yes	Exclusivebreastfeed	99	Yesstarttoday	Negative	2010-11-03	2010-11-18	TransitionalPeriod
1184	SH Yola	Nov	2010	2010-11-02	28	Female	99	Probwithfirsttest	Firsttest	Missing	Missing		Missing		Missing	Missing		Yes	Yes	Exclusivebreastfeed	99	Yesstarttoday	Negative	2010-11-03	2010-11-22	TransitionalPeriod
1185	SH Yola	Nov	2010	2010-11-04	6	Female	99	Firsttest	Firsttest	Missing	No		Yes	AZT3TCsdNVP	No	Yes	AZTNVP	No	No	Notbreastfed	99	Yesstarttoday	Positive	2010-11-04	00/00/00	TransitionalPeriod
1186	SH Yola	Nov	2010	2010-11-06	68	Male	99	FirsttestSickInfant	Firsttest	Positive	No		No		No	No		Yes	Yes	Missing	99	Yesstarttoday	Positive	2010-11-04	00/00/00	TransitionalPeriod
1187	SH Yola	Nov	2010	2010-11-07	64	Female	99	Firsttest	Firsttest	Positive	No		No		No	No		Yes	Yes	Exclusivebreastfeed	99	Yesstarttoday	Positive	2010-11-19	2010-12-20	TransitionalPeriod
1188	SH Yola	Nov	2010	2010-11-08	7	Female	99	Firsttest	Firsttest	Missing	No		Yes	AZT3TCsdNVP	No	Yes	AZTNVP	No	No	Notbreastfed	99	Yesstarttoday	Negative	2010-11-19	2010-12-20	TransitionalPeriod
1189	SH Yola	Nov	2010	2010-11-10	12	Male	99	Firsttest	Firsttest	Missing	Yes	Before	No		No	Yes	AZTNVP	Yes	No	Exclusivebreastfeed	3	Yesstarttoday	Negative	2010-11-24	2010-12-20	TransitionalPeriod
1190	SH Yola	Nov	2010	2010-11-09	7	Female	99	Firsttest	Firsttest	Missing	Yes	Missing	No		No	Yes	AZTNVP	No	No	Notbreastfed	99	Yesstarttoday	Positive	2010-11-24	2010-12-20	TransitionalPeriod
1191	SH Yola	Dec	2010	2010-12-10	32	Male	99	Probwithfirsttest	Firsttest	Missing	No		No		No	Yes	AZTNVP	Yes	Yes	Exclusivebreastfeed	99	Yesstarttoday	Negative	2010-12-08	2011-01-12	TransitionalPeriod
1192	SH Yola	Dec	2010	2010-12-10	6	Female	99	Firsttest	Firsttest	Missing	No		Yes	sdNVP	No	Yes	AZTNVP	No	No	Notbreastfed	99	Yesstarttoday	Positive	2010-12-08	2011-01-12	TransitionalPeriod
1193	SH Yola	Dec	2010	2010-12-01	12	Female	99	Firsttest	Firsttest	Missing	Yes	Before	No		No	No		Yes	Yes	Mixedfed	99	Yesstarttoday	Negative	2010-12-08	2011-01-12	TransitionalPeriod
1194	SH Yola	Dec	2010	2010-12-02	7	Female	99	Firsttest	Firsttest	Missing	No		Yes	Tripleregimen	No	Yes	AZTNVP	No	No	Notbreastfed	99	Yesstarttoday	Negative	2010-12-08	2011-01-12	TransitionalPeriod
1195	SH Yola	Dec	2010	2010-12-03	24	Female	99	Probwithfirsttest	Firsttest	Missing	No		No		No	No		Yes	Yes	Mixedfed	99	Yesstarttoday	Negative	2010-12-08	2011-01-12	TransitionalPeriod
1196	SH Yola	Dec	2010	2010-12-03	7	Female	99	Firsttest	Firsttest	Missing	Yes	Before	No		No	No		No	No	Notbreastfed	99	Yesstarttoday	Negative	2010-12-14	2011-02-14	TransitionalPeriod
1197	SH Yola	Dec	2010	2010-12-04	6	Male	99	Firsttest	Firsttest	Missing	Yes	During	No		No	Yes	AZTNVP	No	No	Notbreastfed	99	Yesstarttoday	Negative	2010-12-14	2011-02-14	TransitionalPeriod
1198	SH Yola	Dec	2010	2010-12-05	5	Female	99	Firsttest	Firsttest	Missing	Yes	During	No		No	Yes	AZTNVP	No	No	Notbreastfed	99	Yesstarttoday	Negative	2010-12-15	2011-02-14	TransitionalPeriod
1199	SH Yola	Dec	2010	2010-12-06	5	Male	99	Firsttest	Firsttest	Missing	Yes	During	No		No	Yes	AZTNVP	No	No	Notbreastfed	99	Yesstarttoday	Negative	2011-12-15	2011-02-14	TransitionalPeriod
1200	SH Yola	Dec	2010	2010-12-07	32	Male	99	Probwithfirsttest	Firsttest	Missing	No		No		No	No		Yes	No	Exclusivebreastfeed	7	Yesdaily	Negative	2010-12-15	2010-02-14	TransitionalPeriod
1201	SH Yola	Dec	2010	2010-12-08	48	Female	99	Probwithfirsttest	Firsttest	Missing	No		No		No	No		Yes	No	Exclusivebreastfeed	9	Yesdaily	Negative	2010-12-15	2011-02-14	TransitionalPeriod
1202	SH Yola	Dec	2010	2010-12-09	28	Male	99	Probwithfirsttest	Firsttest	Missing	Yes	During	No		No	Yes	AZTNVP	Yes	No	Exclusivebreastfeed	6	Yesdaily	Negative	2010-12-16	2011-02-14	TransitionalPeriod
1203	SH Yola	Dec	2010	2010-12-10	6	Female	99	Firsttest	Firsttest	Missing	Yes	Before	No		No	Yes	AZTNVP	No	No	Notbreastfed	99	Yesstarttoday	Negative	2010-12-16	2011-02-14	TransitionalPeriod
1204	SH Yola	Jan	2011	2011-01-01	20	Female	99	Repeat6weeks	SecondTest	Missing	No		Yes	sdNVP	No	Yes	AZTNVP	Yes	No	Exclusivebreastfeed	3	Yesdaily	Negative	2011-01-18	2011-02-18	TransitionalPeriod
1205	SH Yola	Jan	2011	2011-01-02	8	Female	99	Firsttest	Firsttest	Missing	No		Yes	Tripleregimen	No	Yes	AZTNVP	No	No	Notbreastfed	99	Yesstarttoday	Negative	2011-01-19	2011-02-18	TransitionalPeriod
1206	SH Yola	Jan	2011	2011-01-08	8	Male	99	Firsttest	Firsttest	Missing	No		Yes	Tripleregimen	No	Yes	AZTNVP	Yes	Yes	Exclusivebreastfeed	99	Yesstarttoday	Negative	2011-01-19	2011-02-18	TransitionalPeriod
1207	SH Yola	Jan	2011	2011-01-07	36	Male	99	Probwithfirsttest	Firsttest	Positive	No		No		No	No		Yes	Yes	Mixedfed	99	Yesstarttoday	Positive	2011-01-19	2011-02-18	TransitionalPeriod
1208	SH Yola	Jan	2011	2011-01-04	7	Female	99	Firsttest	Firsttest	Missing	No		Yes	sdNVP	No	Yes	AZTNVP	No	No	Notbreastfed	99	Yesstarttoday	Negative	2011-01-19	2011-02-18	TransitionalPeriod
1209	SH Yola	Jan	2011	2011-01-05	8	Male	99	Firsttest	Firsttest	Missing	No		Yes	Tripleregimen	No	Yes	AZTNVP	No	No	Notbreastfed	99	Yesstarttoday	Negative	2011-01-19	2011-02-18	TransitionalPeriod
1210	SH Yola	Jan	2011	2011-01-03	6	Male	99	Firsttest	Firsttest	Missing	Yes	Before	No		No	Yes	AZTNVP	Yes	Yes	Exclusivebreastfeed	99	Yesstarttoday	Negative	2011-01-19	2011-02-18	TransitionalPeriod
1211	SH Yola	Jan	2011	2011-01-06	7	Female	99	Firsttest	Firsttest	Missing	No		Yes	sdNVP	No	Yes	AZTNVP	Yes	Yes	Mixedfed	99	Yesstarttoday	Negative	2011-01-19	2011-02-18	TransitionalPeriod
1212	SH Yola	Jan	2011	2011-01-06	7	Female	99	Firsttest	Firsttest	Missing	No		Yes	Tripleregimen	No	No		Yes	Yes	Exclusivebreastfeed	99	Yesstarttoday	Negative	2011-01-19	2011-02-18	TransitionalPeriod
1213	SH Yola	Jan	2011	2011-01-06	12	Female	99	Firsttest	Firsttest	Missing	Yes	Before	No		No	No		Yes	Yes	Exclusivebreastfeed	99	Yesstarttoday	Negative	2011-01-21	2011-02-18	TransitionalPeriod
1214	SH Yola	Jan	2011	2011-01-06	12	Female	99	Firsttest	Firsttest	Missing	No		Yes	sdNVP	No	No		Yes	Yes	Exclusivebreastfeed	99	Yesstarttoday	Negative	2011-01-26	2011-02-18	TransitionalPeriod
1215	SH Yola	Jan	2011	2011-01-06	8	Female	99	Firsttest	Firsttest	Missing	Missing		Missing		Missing	Missing		Yes	Missing	Exclusivebreastfeed	99	Missing	Positive	2011-01-26	2011-02-18	TransitionalPeriod
1216	SH Yola	Jan	2011	2011-01-11	68	Male	99	Firsttest	Firsttest	Positive	No		No		No	No		Yes	No	Mixedfed	17	Yesstarttoday	Positive	2011-01-26	2011-02-18	TransitionalPeriod
1217	SH Yola	Jan	2011	2011-01-15	44	Male	99	Probwithfirsttest	Firsttest	Positive	Yes	Before	No		No	Yes	AZTNVP	Yes	Yes	Exclusivebreastfeed	99	Yesstarttoday	Negative	2011-01-26	2011-02-18	TransitionalPeriod
1218	SH Yola	Jan	2011	2011-01-12	7	Female	99	Firsttest	Firsttest	Missing	No		Yes	sdNVP	No	Missing		No	No	Notbreastfed	99	Yesstarttoday	Negative	2011-01-26	2011-02-18	TransitionalPeriod
1219	SH Yola	Jan	2011	2011-01-13	24	Female	99	Probwithfirsttest	Firsttest	Missing	Yes	Before	No		No	No		Yes	No	Exclusivebreastfeed	6	Yesstarttoday	Negative	2011-01-26	2011-02-18	TransitionalPeriod
1220	SH Yola	Jan	2011	2011-01-14	7	Female	99	Firsttest	Firsttest	Missing	No		Yes	Tripleregimen	No	No		Yes	Yes	Exclusivebreastfeed	99	Yesstarttoday	Negative	2011-01-26	2011-02-18	TransitionalPeriod
1221	SH Yola	Feb	2011	2011-02-01	20	Male	99	Probwithfirsttest	Firsttest	Missing	Yes	Before	No		No	No		No	No	Notbreastfed	99	Missing	Negative	2011-02-01	2011-02-18	TransitionalPeriod
1222	SH Yola	Feb	2011	2011-02-03	20	Male	99	Probwithfirsttest	Firsttest	Missing	Yes	Before	No		No	No		No	No	Notbreastfed	99	Missing	Negative	2011-02-01	2011-02-18	TransitionalPeriod
1223	SH Yola	Feb	2011	2011-02-04	8	Male	99	Firsttest	Firsttest	Missing	No		Yes	Tripleregimen	No	No		Yes	Yes	Mixedfed	99	Yesstarttoday	Negative	2011-02-02	2011-02-18	TransitionalPeriod
1224	SH Yola	Feb	2011	2011-02-05	20	Male	99	Probwithfirsttest	Firsttest	Missing	Yes	Before	No		No	Yes	AZTNVP	Yes	Yes	Mixedfed	99	Yesstarttoday	Negative	2011-02-02	2011-02-18	TransitionalPeriod
1225	SH Yola	Feb	2011	2011-02-06	23	Female	99	Probwithfirsttest	Firsttest	Missing	Yes	Before	No		No	Yes	AZTNVP	Yes	No	Exclusivebreastfeed	5	Yesdaily	Negative	2011-02-08	2011-04-01	TransitionalPeriod
1226	SH Yola	Feb	2011	2011-02-15	12	Female	99	Firsttest	Firsttest	Missing	No		Yes		No	Yes	AZTNVP	No	No	Notbreastfed	99	Yesdaily	Negative	2011-02-08	2011-04-01	TransitionalPeriod
1227	SH Yola	Feb	2011	2011-02-14	6	Male	99	Firsttest	Firsttest	Missing	No		Yes	Tripleregimen	No	Yes	AZTNVP	Yes	Yes	Exclusivebreastfeed	99	Yesstarttoday	Negative	2011-02-09	2011-04-01	TransitionalPeriod
1228	SH Yola	Feb	2011	2011-02-07	16	Female	99	FirsttestSickInfant	Firsttest	Missing	No		No		No	No		Yes	Yes	Exclusivebreastfeed	99	Yesstarttoday	Positive	2011-02-09	2011-04-01	TransitionalPeriod
1229	SH Yola	Feb	2011	2011-02-09	24	Female	99	Probwithfirsttest	Firsttest	Missing	No		Yes	AZT3TCsdNVP	No	Yes	AZTNVP	No	No	Notbreastfed	99	Yesstarttoday	Negative	2011-02-10	2011-04-01	TransitionalPeriod
1230	SH Yola	Feb	2011	2011-02-12	36	Female	99	Probwithfirsttest	Firsttest	Positive	No		No		No	No		Yes	Yes	Exclusivebreastfeed	99	Yesstarttoday	Positive	2011-02-10	2011-04-01	TransitionalPeriod
1231	SH Yola	Feb	2011	2011-02-08	24	Female	99	Probwithfirsttest	Firsttest	Missing	No		No		No	No		Yes	Yes	Exclusivebreastfeed	99	Yesstarttoday	Positive	2011-02-16	2011-04-01	TransitionalPeriod
1232	SH Yola	Feb	2011	2011-02-10	6	Female	99	Firsttest	Firsttest	Missing	No		Yes	AZT3TCsdNVP	No	No		Yes	Yes	Exclusivebreastfeed	99	Yesstarttoday	Negative	2011-02-16	2011-04-01	TransitionalPeriod
1233	SH Yola	Feb	2011	2011-02-11	7	Male	99	Firsttest	Firsttest	Missing	No		Yes	AZTsdNVP	No	Yes	AZTNVP	Yes	Yes	Exclusivebreastfeed	99	Yesstarttoday	Negative	2011-02-16	2011-04-01	TransitionalPeriod
1234	SH Yola	Feb	2011	2011-02-11	36	Female	99	Probwithfirsttest	Firsttest	Missing	No		Yes	AZTsdNVP	No	Yes	AZTNVP	Yes	No	Exclusivebreastfeed	6	Yesstarttoday	Negative	2011-02-16	2011-04-01	TransitionalPeriod
1235	SH Yola	Feb	2011	2011-02-11	56	Female	99	FirsttestSickInfant	Firsttest	Positive	No		No		No	No		Yes	No	Mixedfed	11	Yesstarttoday	Positive	2011-02-16	2011-04-01	TransitionalPeriod
1236	SH Yola	Feb	2011	2011-02-11	6	Male	99	Firsttest	Firsttest	Missing	No		Yes	sdNVP	No	Yes	AZTNVP	No	No	Notbreastfed	99	Yesstarttoday	Negative	2011-02-23	2011-04-01	TransitionalPeriod
1237	SH Yola	Feb	2011	2011-02-11	12	Female	99	Firsttest	Firsttest	Missing	No		No		No	No		Yes	Yes	Mixedfed	99	Yesstarttoday	Negative	2011-02-23	2011-04-01	TransitionalPeriod
1238	SH Yola	Feb	2011	2011-02-11	16	Female	99	Firsttest	Firsttest	Missing	No		Yes	Tripleregimen	No	Missing		Yes	Yes	Exclusivebreastfeed	99	Yesstarttoday	Negative	2011-02-23	2011-04-01	TransitionalPeriod
1239	SH Yola	Mar	2011	2011-03-01	6	Male	99	Firsttest	Firsttest	Missing	Yes	Before	No		No	Yes	NVP	Yes	Yes	Mixedfed	99	Yesstarttoday	Negative	2011-03-02	2011-04-01	TransitionalPeriod
1240	SH Yola	Mar	2011	2011-03-02	76	Male	99	Repeat6weeks	SecondTest	Missing	No		Yes	AZTsdNVP	No	No		Yes	No	Mixedfed	17	Yesdaily	Negative	2011-03-02	2011-04-01	TransitionalPeriod
1241	SH Yola	Mar	2011	2011-03-03	28	Male	99	Probwithfirsttest	Firsttest	Missing	Yes	Before	No		No	No		Yes	No	Exclusivebreastfeed	6	Yesdaily	Negative	2011-03-02	2011-04-01	TransitionalPeriod
1242	SH Yola	Mar	2011	2011-03-04	24	Male	99	Probwithfirsttest	Firsttest	Missing	Yes	Before	No		No	Yes	AZTNVP	Yes	No	Exclusivebreastfeed	3	Yesdaily	Negative	2011-03-02	2011-04-01	TransitionalPeriod
1243	SH Yola	Mar	2011	2011-03-05	10	Male	99	Firsttest	Firsttest	Missing	No		No		No	No		Yes	Yes	Exclusivebreastfeed	99	Yesstarttoday	Negative	2011-03-03	2011-04-01	TransitionalPeriod
1244	SH Yola	Mar	2011	2011-03-06	8	Female	99	Firsttest	Firsttest	Missing	Yes	Before	No		No	No		Yes	Yes	Mixedfed	99	Yesstarttoday	Negative	2011-03-03	2011-04-01	TransitionalPeriod
1245	SH Yola	Mar	2011	2011-03-07	36	Male	99	Probwithfirsttest	Firsttest	Missing	No		Yes	AZT3TCsdNVP	No	Yes	AZTNVP	Yes	No	Exclusivebreastfeed	5	Yesdaily	Negative	2011-03-09	2011-04-01	TransitionalPeriod
1246	SH Yola	Mar	2011	2011-03-08	32	Male	99	Probwithfirsttest	Firsttest	Missing	No		No		No	No		Yes	No	Mixedfed	4	Yesstarttoday	Positive	2011-03-09	2011-04-01	TransitionalPeriod
1247	SH Yola	Mar	2011	2011-03-09	72	Male	99	Repeat6weeks	SecondTest	Missing	No		Yes	AZT3TCsdNVP	No	Yes	AZTNVP	Yes	No	Exclusivebreastfeed	12	Yesdaily	Negative	2011-03-23	2011-04-01	TransitionalPeriod
1248	SH Yola	Mar	2011	2011-03-10	20	Male	99	Probwithfirsttest	Firsttest	Missing	No		Yes	sdNVP	No	No		Yes	Yes	Exclusivebreastfeed	99	Yesstarttoday	Negative	2011-03-23	2011-04-01	TransitionalPeriod
1249	SH Yola	Mar	2011	2011-03-11	6	Male	99	Firsttest	Firsttest	Missing	No		Yes	Tripleregimen	No	Yes	NVP	No	No	Notbreastfed	99	Yesstarttoday	Negative	2011-03-30	2011-04-01	TransitionalPeriod
1250	SH Yola	Mar	2011	2011-03-12	72	Male	99	Repeat6weeks	SecondTest	Missing	No		No		No	No		Yes	No	Exclusivebreastfeed	15	Yesdaily	Negative	2011-03-30	2011-04-01	TransitionalPeriod
1251	SH Yola	Mar	2011	2011-03-13	24	Female	99	Probwithfirsttest	Firsttest	Missing	Yes	Before	No		No	Yes	AZTNVP	Yes	No	Mixedfed	3	Yesstarttoday	Negative	2011-03-30	2011-04-01	TransitionalPeriod
1252	SH Yola	Mar	2011	2011-03-14	28	Female	99	Probwithfirsttest	Firsttest	Missing	No		No		No	No		Yes	Yes	Mixedfed	99	Yesstarttoday	Negative	2011-03-31	2011-04-01	TransitionalPeriod
1253	SH Yola	Apr	2011	2011-04-01	28	Female	99	Probwithfirsttest	Firsttest	Missing	No		No		No	No		Yes	Yes	Exclusivebreastfeed	99	Yesstarttoday	Negative	2011-04-01	2011-06-30	TransitionalPeriod
1254	SH Yola	Apr	2011	2011-04-02	60	Male	99	FirsttestSickInfant	Firsttest	Positive	No		No		No	No		Yes	Yes	Mixedfed	99	Yesstarttoday	Negative	2011-04-06	2011-06-30	TransitionalPeriod
1255	SH Yola	Apr	2011	2011-04-03	36	Male	99	Probwithfirsttest	Firsttest	Negative	No		No		No	No		Yes	Yes	Mixedfed	99	Yesstarttoday	Positive	2011-04-06	2011-06-30	TransitionalPeriod
1256	SH Yola	Apr	2011	2011-04-04	32	Female	99	Probwithfirsttest	Firsttest	Missing	No		Yes	AZTsdNVP	No	Yes	AZTNVP	Yes	No	Exclusivebreastfeed	3	Yesstarttoday	Negative	2011-04-06	2011-06-30	TransitionalPeriod
1257	SH Yola	Apr	2011	2011-04-05	72	Female	99	FirsttestSickInfant	Firsttest	Positive	No		No		No	No		Yes	Missing	Mixedfed	11	Yesstarttoday	Negative	2011-04-06	2011-06-30	TransitionalPeriod
1258	SH Yola	Apr	2011	2011-04-06	6	Male	99	Firsttest	Firsttest	Missing	No		Yes	AZT3TCsdNVP	No	Yes	AZTNVP	No	No	Notbreastfed	99	Missing	Negative	2011-04-06	2011-06-30	TransitionalPeriod
1259	SH Yola	Apr	2011	2011-04-07	20	Female	99	Probwithfirsttest	Firsttest	Missing	Yes	Before	No		No	Yes	AZTNVP	Yes	No	Exclusivebreastfeed	3	No	Negative	2011-04-06	2011-06-30	TransitionalPeriod
1260	SH Yola	Apr	2011	2011-04-08	28	Male	99	Probwithfirsttest	Firsttest	Missing	Yes	Before	No		No	Yes	AZTNVP	No	No	Notbreastfed	99	No	Negative	2011-04-07	2011-06-30	TransitionalPeriod
1261	SH Yola	Apr	2011	2011-04-09	6	Female	99	Firsttest	Firsttest	Missing	No		Yes	AZT3TCsdNVP	No	Yes	NVP	Yes	Yes	Exclusivebreastfeed	99	Yesstarttoday	Negative	2011-04-13	2011-06-30	TransitionalPeriod
1262	SH Yola	Apr	2011	2011-04-10	16	Male	99	Firsttest	Firsttest	Missing	No		No		No	No		Yes	Yes	Exclusivebreastfeed	99	Yesstarttoday	Negative	2011-04-13	2011-06-30	TransitionalPeriod
1263	SH Yola	Apr	2011	2011-04-11	7	Male	99	Firsttest	Firsttest	Missing	No		Yes	AZT3TCsdNVP	No	Yes	NVP	Yes	Yes	Exclusivebreastfeed	99	Yesstarttoday	Negative	2011-04-20	2011-06-30	TransitionalPeriod
1264	SH Yola	Apr	2011	2011-04-12	7	Female	99	Firsttest	Firsttest	Missing	Yes	Before	No		No	Yes	AZTNVP	Yes	Yes	Exclusivebreastfeed	99	Yesstarttoday	Negative	2011-04-20	2011-06-30	TransitionalPeriod
1265	SH Yola	Apr	2011	2011-04-13	8	Female	99	Firsttest	Firsttest	Missing	No		No		No	No		No	No	Notbreastfed	99	Yesstarttoday	Negative	2011-04-20	2011-06-30	TransitionalPeriod
1266	SH Yola	Apr	2011	2011-04-14	24	Male	99	Probwithfirsttest	Firsttest	Missing	No		No		No	Yes	NVP	Yes	No	Mixedfed	3	Yesdaily	Negative	2011-04-20	2011-06-30	TransitionalPeriod
1267	SH Yola	Apr	2011	2011-04-15	12	Female	99	Firsttest	Firsttest	Missing	No		No		No	No		Yes	Yes	Exclusivebreastfeed	99	Yesstarttoday	Positive	2011-04-20	2011-06-30	TransitionalPeriod
1268	SH Yola	Apr	2011	2011-04-16	16	Female	99	Repeat6weeks	SecondTest	Missing	No		Yes	AZT3TCsdNVP	No	Yes	NVP	Yes	No	Mixedfed	3	Missing	Negative	2011-04-20	2011-06-30	TransitionalPeriod
1269	SH Yola	Apr	2011	2011-04-17	48	Female	99	Probwithfirsttest	Firsttest	Missing	No		No		No	No		Yes	No	Mixedfed	10	Yesstarttoday	Positive	2011-04-20	2011-06-30	TransitionalPeriod
1270	SH Yola	Apr	2011	2011-04-18	6	Female	99	Firsttest	Firsttest	Missing	Yes	Missing	No		No	Yes	NVP	Yes	Yes	Exclusivebreastfeed	99	Yesstarttoday	Negative	2011-04-20	2011-06-30	TransitionalPeriod
1271	SH Yola	Apr	2011	2011-04-19	8	Male	99	Firsttest	Firsttest	Missing	Yes	Before	No		No	Yes	AZTNVP	Yes	Yes	Exclusivebreastfeed	99	Yesstarttoday	Negative	2011-04-27	2011-06-30	TransitionalPeriod
1272	SH Yola	May	2011	2011-05-01	6	Male	99	Firsttest	Firsttest	Missing	Yes	During	No		No	Yes	NVP	Yes	Yes	Exclusivebreastfeed	99	Yesstarttoday	Negative	2011-05-04	2011-06-30	TransitionalPeriod
1273	SH Yola	May	2011	2011-05-07	6	Male	99	Firsttest	Firsttest	Missing	Yes	During	No		No	Yes	NVP	Yes	Yes	Exclusivebreastfeed	99	Yesstarttoday	Negative	2011-05-04	2011-06-30	TransitionalPeriod
1274	SH Yola	May	2011	2011-05-02	24	Female	99	Probwithfirsttest	Firsttest	Missing	No		Yes	sdNVP	No	Yes	AZTNVP	Yes	No	Mixedfed	3	No	Negative	2011-05-04	2011-06-30	TransitionalPeriod
1275	SH Yola	May	2011	2011-05-03	7	Female	99	Firsttest	Firsttest	Missing	No		Yes	sdNVP	No	Yes	NVP	Yes	No	Exclusivebreastfeed	1	No	Negative	2011-05-04	2011-06-30	TransitionalPeriod
1276	SH Yola	May	2011	2011-05-08	6	Female	99	Firsttest	Firsttest	Missing	Yes	Before	No		No	Yes	NVP	Yes	Yes	Exclusivebreastfeed	99	Yesstarttoday	Negative	2011-05-11	2011-06-30	TransitionalPeriod
1277	SH Yola	May	2011	2011-05-05	8	Female	99	Firsttest	Firsttest	Missing	Yes	During	No		No	Yes	NVP	Yes	Yes	Exclusivebreastfeed	99	Yesstarttoday	Negative	2011-05-18	2011-06-30	TransitionalPeriod
1278	SH Yola	May	2011	2011-05-06	6	Male	99	Firsttest	Firsttest	Missing	Yes	Before	No		No	Yes	NVP	Yes	Yes	Exclusivebreastfeed	99	Yesstarttoday	Negative	2011-05-18	2011-06-30	TransitionalPeriod
1279	SH Yola	May	2011	2011-05-06	12	Male	99	Firsttest	Firsttest	Missing	Yes	Before	No		No	No		No	No	Notbreastfed	99	Yesstarttoday	Negative	2011-05-25	2011-06-30	TransitionalPeriod
1280	SH Yola	May	2011	2011-05-07	6	Male	99	Firsttest	Firsttest	Missing	Yes	During	No		No	Yes	NVP	Yes	Yes	Exclusivebreastfeed	99	Yesstarttoday	Negative	2011-05-25	2011-06-30	TransitionalPeriod
1281	SH Yola	Jun	2011	2011-06-01	6	Male	99	Firsttest	Firsttest	Missing	Yes	During	No		No	Yes	NVP	Yes	Yes	Exclusivebreastfeed	99	Yesstarttoday	Negative	2011-06-01	2011-08-10	TransitionalPeriod
1282	SH Yola	Jun	2011	2011-06-02	6	Male	99	Firsttest	Firsttest	Missing	No		Yes	Tripleregimen	No	Yes	NVP	Yes	Missing	Mixedfed	99	Missing	Negative	2011-06-01	2011-08-10	TransitionalPeriod
1283	SH Yola	Jun	2011	2011-06-03	6	Male	99	Firsttest	Firsttest	Missing	Yes	During	No		No	Yes	NVP	Yes	Yes	Mixedfed	99	Yesstarttoday	Negative	2011-06-01	2011-08-10	TransitionalPeriod
1284	SH Yola	Jun	2011	2011-06-04	7	Male	99	Firsttest	Firsttest	Missing	Yes	Before	No		No	Yes	NVP	Yes	Yes	Mixedfed	99	Yesstarttoday	Positive	2011-06-01	2011-08-10	TransitionalPeriod
1285	SH Yola	Jun	2011	2011-06-05	10	Female	99	Firsttest	Firsttest	Missing	Yes	During	No		No	Yes	NVP	Yes	Yes	Exclusivebreastfeed	99	Yesstarttoday	Negative	2011-06-01	2011-08-10	TransitionalPeriod
1286	SH Yola	Jun	2011	2011-06-06	20	Female	99	Probwithfirsttest	Firsttest	Missing	No		Yes	sdNVP	No	Yes	NVP	Yes	Yes	Mixedfed	99	Yesstarttoday	Negative	2011-06-01	2011-08-10	TransitionalPeriod
1287	SH Yola	Jun	2011	2011-06-07	6	Male	99	Firsttest	Firsttest	Missing	No		Yes	Tripleregimen	No	Yes	NVP	Yes	Yes	Exclusivebreastfeed	99	Yesstarttoday	Negative	2011-06-01	2011-08-10	TransitionalPeriod
1288	SH Yola	Jun	2011	2011-06-08	7	Male	99	Firsttest	Firsttest	Missing	Yes	During	No		No	Yes	NVP	Yes	Yes	Exclusivebreastfeed	99	Yesstarttoday	Negative	2011-06-01	2011-08-10	TransitionalPeriod
1289	SH Yola	Jun	2011	2011-06-09	7	Male	99	Firsttest	Firsttest	Missing	Yes	Before	No		No	No		Yes	Yes	Exclusivebreastfeed	99	Yesstarttoday	Negative	2011-06-15	2011-08-10	TransitionalPeriod
1290	SH Yola	Jun	2011	2011-06-10	7	Male	99	Firsttest	Firsttest	Missing	Yes	During	No		No	Yes	NVP	Yes	Yes	Exclusivebreastfeed	99	Yesstarttoday	Negative	2011-06-15	2011-08-10	TransitionalPeriod
1291	SH Yola	Jun	2011	2011-06-11	7	Female	99	Firsttest	Firsttest	Missing	Yes	During	No		No	Yes	NVP	Yes	Yes	Mixedfed	99	Yesstarttoday	Negative	2011-06-15	2011-08-10	TransitionalPeriod
1292	SH Yola	Jun	2011	2011-06-12	7	Male	99	Firsttest	Firsttest	Missing	Yes	During	No		No	Yes	NVP	Yes	Yes	Exclusivebreastfeed	99	Yesstarttoday	Negative	2011-06-15	2011-08-10	TransitionalPeriod
1293	SH Yola	Jun	2011	2011-06-13	6	Female	99	Firsttest	Firsttest	Missing	Yes	During	No		No	Yes	NVP	Yes	Yes	Exclusivebreastfeed	99	Yesstarttoday	Negative	2011-06-15	2011-08-10	TransitionalPeriod
1294	SH Yola	Jun	2011	2011-06-14	6	Male	99	Firsttest	Firsttest	Missing	Yes	During	No		No	Yes	NVP	Yes	Yes	Exclusivebreastfeed	99	Yesstarttoday	Negative	2011-06-21	2011-08-10	TransitionalPeriod
1295	SH Yola	Jun	2011	2011-06-15	7	Male	99	Firsttest	Firsttest	Missing	Yes	During	No		No	Yes	NVP	Yes	Yes	Exclusivebreastfeed	99	Yesstarttoday	Negative	2011-06-22	2011-08-10	TransitionalPeriod
1296	SH Yola	Jun	2011	2011-06-16	6	Female	99	Firsttest	Firsttest	Missing	Yes	Before	No		No	Yes	NVP	Yes	Yes	Exclusivebreastfeed	99	Yesstarttoday	Negative	2011-06-22	2011-08-10	TransitionalPeriod
1297	SH Yola	Jun	2011	2011-06-17	28	Male	99	Probwithfirsttest	Firsttest	Missing	Yes	During	No		No	Yes	AZTNVP	Yes	No	Missing	1	No	Negative	2011-06-22	2011-08-10	TransitionalPeriod
1298	SH Yola	Jun	2011	2011-06-18	40	Female	99	Probwithfirsttest	Firsttest	Negative	Yes	Before	No		No	Yes	AZTNVP	Yes	No	Missing	5	No	Negative	2011-06-22	2011-08-10	TransitionalPeriod
1299	SH Yola	Jul	2011	2011-07-01	6	Male	99	Firsttest	Firsttest	Missing	No		Yes	AZTsdNVP	No	Yes	NVP	Yes	Yes	Exclusivebreastfeed	99	Yesstarttoday	Negative	2011-07-06	2011-08-25	TransitionalPeriod
1300	SH Yola	Jul	2011	2011-07-07	6	Female	99	Firsttest	Firsttest	Missing	Missing		Missing		Missing	Missing		Yes	Missing	Exclusivebreastfeed	99	Missing	Negative	2011-07-06	2011-08-25	TransitionalPeriod
1301	SH Yola	Jul	2011	2011-07-02	8	Male	99	Firsttest	Firsttest	Missing	Yes	Before	No		No	Yes	NVP	Yes	Yes	Exclusivebreastfeed	99	Yesstarttoday	Negative	2011-07-06	2011-08-25	TransitionalPeriod
1302	SH Yola	Jul	2011	2011-07-06	6	Male	99	Firsttest	Firsttest	Missing	Yes	During	No		No	Yes	NVP	Yes	Yes	Exclusivebreastfeed	99	Yesstarttoday	Negative	2011-07-06	2011-08-25	TransitionalPeriod
1303	SH Yola	Jul	2011	2011-07-03	32	Male	99	Probwithfirsttest	Firsttest	Missing	No		No		No	No		Yes	Yes	Mixedfed	99	Yesstarttoday	Positive	2011-07-06	2011-08-25	TransitionalPeriod
1304	SH Yola	Jul	2011	2011-07-05	72	Male	99	Repeat6weeks	SecondTest	Negative	Yes	Before	No		No	Yes	AZTNVP	Yes	No	Mixedfed	16	Yesstarttoday	Negative	2011-07-06	2011-08-25	TransitionalPeriod
1305	SH Yola	Jul	2011	2011-07-04	6	Male	99	Firsttest	Firsttest	Missing	Yes	During	No		No	Yes	NVP	Yes	Yes	Exclusivebreastfeed	99	Yesstarttoday	Negative	2011-07-06	2011-08-25	TransitionalPeriod
1306	SH Yola	Jul	2011	2011-07-10	6	Female	99	Firsttest	Firsttest	Missing	Yes	During	No		No	Yes	NVP	Yes	Yes	Mixedfed	99	Yesstarttoday	Negative	2011-07-06	2011-08-25	TransitionalPeriod
1307	SH Yola	Jul	2011	2011-07-08	32	Female	99	Probwithfirsttest	Firsttest	Missing	No		No		No	No		Yes	No	Mixedfed	6	No	Negative	2011-07-13	2011-08-25	TransitionalPeriod
1308	SH Yola	Jul	2011	2011-07-09	8	Male	99	Firsttest	Firsttest	Missing	Yes	During	No		No	Yes	NVP	Yes	Yes	Exclusivebreastfeed	99	Yesstarttoday	Negative	2011-07-13	2011-08-25	TransitionalPeriod
1309	SH Yola	Jul	2011	2011-07-13	6	Male	99	Firsttest	Firsttest	Missing	Yes	During	No		No	Yes	NVP	Yes	Yes	Exclusivebreastfeed	99	Yesstarttoday	Negative	2011-07-13	2011-08-25	TransitionalPeriod
1310	SH Yola	Jul	2011	2011-07-11	44	Female	99	Probwithfirsttest	Firsttest	Positive	No		No		No	No		Yes	Yes	Mixedfed	99	Yesstarttoday	Positive	2011-07-13	2011-08-25	TransitionalPeriod
1311	SH Yola	Jul	2011	2011-07-12	12	Female	99	Firsttest	Firsttest	Missing	Yes	During	No		No	Yes	NVP	Yes	Yes	Exclusivebreastfeed	99	Yesstarttoday	Negative	2011-07-13	2011-08-25	TransitionalPeriod
1312	SH Yola	Jul	2011	2011-07-17	6	Male	99	Firsttest	Firsttest	Missing	Yes	Before	No		No	Yes	NVP	No	No	Notbreastfed	99	No	Negative	2011-07-20	2012-01-04	TransitionalPeriod
1313	SH Yola	Jul	2011	2011-07-14	7	Male	99	Firsttest	Firsttest	Missing	Yes	Before	No		No	Yes	NVP	No	No	Notbreastfed	99	No	Negative	2011-07-20	2012-01-04	TransitionalPeriod
1314	SH Yola	Jul	2011	2011-07-15	8	Female	99	Firsttest	Firsttest	Missing	Yes	Before	No		No	Yes	NVP	Yes	Yes	Exclusivebreastfeed	99	Yesstarttoday	Negative	2011-07-21	2012-01-04	TransitionalPeriod
1315	SH Yola	Jul	2011	2011-07-16	12	Female	99	Firsttest	Firsttest	Missing	Yes	During	No		No	No		Yes	Yes	Exclusivebreastfeed	99	Yesstarttoday	Negative	2011-07-21	2012-01-04	TransitionalPeriod
1316	SH Yola	Jul	2011	2011-07-18	6	Female	99	Firsttest	Firsttest	Missing	Yes	During	No		No	Yes	NVP	Yes	Yes	Exclusivebreastfeed	99	Yesstarttoday	Negative	2011-07-27	2012-01-04	TransitionalPeriod
1317	SH Yola	Jul	2011	2011-07-19	6	Male	99	Firsttest	Firsttest	Missing	Yes	During	No		No	Yes	NVP	Yes	Yes	Exclusivebreastfeed	99	Yesstarttoday	Negative	2011-07-27	2012-01-04	TransitionalPeriod
1318	SH Yola	Jul	2011	2011-07-20	7	Male	99	Firsttest	Firsttest	Missing	Yes	Before	No		No	Yes	NVP	Yes	Yes	Exclusivebreastfeed	99	Yesdaily	Negative	2011-07-27	2012-01-04	TransitionalPeriod
1319	SH Yola	Jul	2011	2011-07-21	6	Male	99	Firsttest	Firsttest	Missing	Yes	Before	No		No	Yes	NVP	Yes	Yes	Exclusivebreastfeed	99	Yesstarttoday	Negative	2011-07-27	2012-01-04	TransitionalPeriod
1320	SH Yola	Jul	2011	2011-07-22	6	Male	99	Firsttest	Firsttest	Missing	Yes	During	No		No	Yes	NVP	Yes	Yes	Mixedfed	99	Yesstarttoday	Negative	2011-07-27	2012-01-04	TransitionalPeriod
1321	SH Yola	Jul	2011	2011-07-23	6	Female	99	Firsttest	Firsttest	Missing	Yes	Before	No		No	Yes	NVP	Yes	Yes	Exclusivebreastfeed	99	Yesstarttoday	Negative	2011-07-27	2012-01-04	TransitionalPeriod
1322	SH Yola	Jul	2011	2011-07-24	6	Male	99	Firsttest	Firsttest	Missing	Missing		Missing		Missing	Missing		Yes	Missing	Exclusivebreastfeed	99	Missing	Negative	2011-07-27	2012-01-04	TransitionalPeriod
1323	SH Yola	Jul	2011	2011-07-23	6	Male	99	Firsttest	Firsttest	Missing	Yes	Before	No		No	Yes	NVP	No	No	Notbreastfed	99	Yesstarttoday	Negative	2011-07-27	2012-01-04	TransitionalPeriod
1324	SH Yola	Jul	2011	2011-07-23	6	Female	99	Firsttest	Firsttest	Missing	Yes	Before	No		No	Yes	NVP	Yes	Yes	Exclusivebreastfeed	99	Yesstarttoday	Negative	2011-07-27	2012-01-04	TransitionalPeriod
1325	SH Yola	Aug	2011	2011-08-01	6	Female	99	Firsttest	Firsttest	Missing	No		Yes	Tripleregimen	No	Yes	NVP	Yes	Yes	Mixedfed	99	Yesstarttoday	Negative	2011-08-03	2012-01-04	TransitionalPeriod
1326	SH Yola	Aug	2011	2011-08-01	6	Female	99	Firsttest	Firsttest	Missing	No		Yes	Tripleregimen	No	Yes	NVP	Yes	Yes	Exclusivebreastfeed	99	Yesstarttoday	Negative	2011-08-03	2012-01-04	TransitionalPeriod
1327	SH Yola	Aug	2011	2011-08-01	6	Female	99	Firsttest	Firsttest	Missing	No		Yes	Tripleregimen	No	Yes	NVP	Yes	Yes	Exclusivebreastfeed	99	Yesstarttoday	Negative	2011-08-03	2012-01-04	TransitionalPeriod
1328	SH Yola	Aug	2011	2011-08-01	28	Male	99	Probwithfirsttest	Firsttest	Missing	Yes	Before	No		No	Yes	NVP	Yes	No	Exclusivebreastfeed	99	Yesstarttoday	Negative	2011-08-03	2012-01-04	TransitionalPeriod
1329	SH Yola	Aug	2011	2011-08-01	28	Male	99	Probwithfirsttest	Firsttest	Missing	No		No		No	Yes	AZTNVP	Yes	No	Exclusivebreastfeed	99	Yesdaily	Negative	2011-08-03	2012-01-04	TransitionalPeriod
1330	SH Yola	Aug	2011	2011-08-01	6	Male	99	Firsttest	Firsttest	Missing	No		Yes	Tripleregimen	No	Yes	NVP	Yes	Yes	Mixedfed	99	Yesstarttoday	Negative	2011-08-04	2012-01-04	TransitionalPeriod
1331	SH Yola	Aug	2011	2011-08-01	32	Male	99	Probwithfirsttest	Firsttest	Missing	No		No		No	No		Yes	No	Exclusivebreastfeed	99	Yesdaily	Negative	2011-08-10	2012-01-04	TransitionalPeriod
1332	SH Yola	Aug	2011	2011-08-03	56	Male	99	Firsttest	Firsttest	Missing	No		No		No	No		No	No	Notbreastfed	99	Yesdaily	Negative	2011-08-10	2012-01-04	TransitionalPeriod
1333	SH Yola	Aug	2011	2011-08-04	8	Female	99	Firsttest	Firsttest	Missing	Yes	Before	No		No	Yes	NVP	Yes	Yes	Exclusivebreastfeed	99	Yesstarttoday	Negative	2011-08-10	2012-01-04	TransitionalPeriod
1334	SH Yola	Aug	2011	2011-08-05	7	Male	99	Firsttest	Firsttest	Missing	Yes	Before	No		No	Yes	NVP	Yes	Yes	Exclusivebreastfeed	99	Yesstarttoday	Negative	2011-08-10	2012-01-04	TransitionalPeriod
1335	SH Yola	Aug	2011	2011-08-06	40	Male	99	Probwithfirsttest	Firsttest	Missing	No		No		No	No		Yes	No	Exclusivebreastfeed	6	No	Negative	2011-08-10	2012-01-04	TransitionalPeriod
1336	SH Yola	Aug	2011	2011-08-07	6	Male	99	Firsttest	Firsttest	Missing	Yes	Before	No		No	Yes	NVP	Yes	Yes	Exclusivebreastfeed	99	Yesstarttoday	Negative	2011-08-10	2012-01-04	TransitionalPeriod
1337	SH Yola	Aug	2011	2011-08-08	6	Male	99	Firsttest	Firsttest	Missing	Yes	Before	No		No	Yes	NVP	Yes	Yes	Exclusivebreastfeed	99	Yesstarttoday	Negative	2011-08-10	2012-01-04	TransitionalPeriod
1338	SH Yola	Aug	2011	2011-08-09	6	Male	99	Firsttest	Firsttest	Missing	Missing		Missing		Missing	Missing		No	No	Notbreastfed	99	Missing	Negative	2011-08-10	2012-01-04	TransitionalPeriod
1339	SH Yola	Aug	2011	2011-08-09	6	Female	99	Firsttest	Firsttest	Missing	Missing		Missing		Missing	Missing		No	No	Notbreastfed	99	Missing	Negative	2011-08-10	2012-01-04	TransitionalPeriod
1340	SH Yola	Aug	2011	2011-08-10	28	Male	99	Probwithfirsttest	Firsttest	Missing	Missing		Missing		Missing	Missing		Yes	Missing	Mixedfed	99	Missing	Negative	2011-08-10	2012-01-04	TransitionalPeriod
1341	SH Yola	Aug	2011	2011-08-11	6	Male	99	Firsttest	Firsttest	Missing	Missing		Missing		Missing	Missing		Yes	Missing	Mixedfed	99	Missing	Negative	2011-08-07	2012-01-04	TransitionalPeriod
1342	SH Yola	Aug	2011	2011-08-12	7	Female	99	Firsttest	Firsttest	Missing	Missing		Missing		Missing	Missing		Yes	Missing	Exclusivebreastfeed	99	Missing	Negative	2011-08-07	2012-01-04	TransitionalPeriod
1343	SH Yola	Aug	2011	2011-08-12	6	Male	99	Firsttest	Firsttest	Missing	Missing		Missing		Missing	Missing		Yes	Missing	Exclusivebreastfeed	99	Missing	Negative	2011-08-24	2012-01-04	TransitionalPeriod
1344	SH Yola	Aug	2011	2011-08-12	6	Male	99	Firsttest	Firsttest	Missing	Missing		Missing		Missing	Missing		Yes	Missing	Exclusivebreastfeed	99	Missing	Negative	2011-08-24	2012-01-04	TransitionalPeriod
1345	SH Yola	Aug	2011	2011-08-12	8	Male	99	Firsttest	Firsttest	Missing	Missing		Missing		Missing	Missing		Yes	Missing	Exclusivebreastfeed	99	Missing	Negative	2011-08-24	2012-01-04	TransitionalPeriod
1346	SH Yola	Nov	2011	2011-11-01	16	Female	99	Firsttest	Firsttest	Missing	No		Yes	Tripleregimen	No	Yes	NVP	Yes	Yes	Exclusivebreastfeed	99	Yesstarttoday	Negative	2011-11-16	2012-02-27	Period2
1347	SH Yola	Nov	2011	2011-11-02	16	Male	99	Firsttest	Firsttest	Missing	Yes	Before	No		No	Yes	NVP	Yes	Yes	Exclusivebreastfeed	99	Yesstarttoday	Negative	2011-11-16	2012-02-27	Period2
1348	SH Yola	Nov	2011	2011-11-03	52	Female	99	Firsttest	Firsttest	Missing	No		No		No	No		Yes	No	Exclusivebreastfeed	8	No	Negative	2011-11-16	2012-02-27	Period2
1349	SH Yola	Nov	2011	2011-11-04	8	Female	99	Firsttest	Firsttest	Missing	No		Yes	Tripleregimen	No	Yes	NVP	Yes	Yes	Exclusivebreastfeed	99	Yesstarttoday	Negative	2011-11-16	2012-02-27	Period2
1350	SH Yola	Nov	2011	2011-11-09	8	Female	99	Firsttest	Firsttest	Missing	Missing		Missing		Missing	Missing		Yes	Missing	Exclusivebreastfeed	99	Missing	Negative	2011-11-16	2012-02-27	Period2
1351	SH Yola	Nov	2011	2011-11-05	12	Male	99	Firsttest	Firsttest	Missing	No		Yes	Tripleregimen	No	Yes	NVP	Yes	Yes	Mixedfed	99	Yesstarttoday	Negative	2011-11-16	2012-02-27	Period2
1352	SH Yola	Nov	2011	2011-11-06	12	Male	99	Firsttest	Firsttest	Missing	No		Yes	Tripleregimen	No	Yes	NVP	Yes	Yes	Exclusivebreastfeed	99	Yesstarttoday	Negative	2011-11-16	2012-02-27	Period2
1353	SH Yola	Nov	2011	2011-11-07	48	Male	99	Probwithfirsttest	Firsttest	Missing	No		No		No	No		Yes	Yes	Mixedfed	99	Yesstarttoday	Negative	2011-11-16	2012-02-27	Period2
1354	SH Yola	Nov	2011	2011-11-08	16	Male	99	Firsttest	Firsttest	Missing	No		Yes	Tripleregimen	No	Yes	NVP	Yes	Yes	Exclusivebreastfeed	99	Yesstarttoday	Negative	2011-11-16	2012-02-27	Period2
1355	SH Yola	Nov	2011	2011-11-12	8	Male	99	Firsttest	Firsttest	Missing	Yes	Before	No		No	Yes	NVP	Yes	Yes	Exclusivebreastfeed	99	Yesstarttoday	Negative	2011-11-16	2012-02-27	Period2
1356	SH Yola	Nov	2011	2011-11-10	10	Female	99	Firsttest	Firsttest	Missing	No		Yes	Tripleregimen	No	Yes	NVP	Yes	Yes	Exclusivebreastfeed	99	Yesstarttoday	Negative	2011-11-16	2012-02-27	Period2
1357	SH Yola	Nov	2011	2011-11-11	12	Male	99	Firsttest	Firsttest	Missing	Yes	Before	No		No	Yes	NVP	Yes	Yes	Exclusivebreastfeed	99	Yesdaily	Negative	2011-11-16	2012-02-27	Period2
1358	SH Yola	Nov	2011	2011-11-15	8	Female	99	Firsttest	Firsttest	Missing	No		Yes	Tripleregimen	No	Yes	NVP	No	No	Notbreastfed	99	No	Negative	2011-11-16	2012-02-27	Period2
1359	SH Yola	Nov	2011	2011-11-13	12	Male	99	Firsttest	Firsttest	Missing	Yes	Before	No		No	Yes	NVP	Yes	Yes	Exclusivebreastfeed	99	Yesstarttoday	Negative	2011-11-17	2012-02-27	Period2
1360	SH Yola	Nov	2011	2011-11-14	12	Male	99	Firsttest	Firsttest	Missing	Yes	Before	No		No	Yes	NVP	Yes	Yes	Mixedfed	99	Yesstarttoday	Negative	2011-11-17	2012-02-27	Period2
1361	SH Yola	Nov	2011	2011-11-15	8	Male	99	Firsttest	Firsttest	Missing	No		No		No	Yes	NVP	Yes	Yes	Mixedfed	99	Yesstarttoday	Negative	2011-11-23	2012-02-27	Period2
1362	SH Yola	Nov	2011	2011-11-16	40	Male	99	Probwithfirsttest	Firsttest	Missing	No		Yes	Tripleregimen	No	Yes	NVP	No	No	Notbreastfed	99	Yesstarttoday	Negative	2011-11-23	2012-02-27	Period2
1363	SH Yola	Nov	2011	2011-11-17	16	Female	99	Firsttest	Firsttest	Missing	No		Yes	Tripleregimen	No	No		Yes	Yes	Mixedfed	99	Yesstarttoday	Negative	2011-11-24	2012-02-27	Period2
1364	SH Yola	Jan	2012	2012-01-01	12	Male	99	Firsttest	Firsttest	Missing	No		Yes	Tripleregimen	No	Yes	NVP	Yes	Yes	Exclusivebreastfeed	99	Yesstarttoday	Negative	2012-01-18	2012-02-27	Period2
1365	SH Yola	Jan	2012	2012-01-02	6	Male	99	Firsttest	Firsttest	Missing	Yes	Before	No		No	Yes	NVP	Yes	Yes	Exclusivebreastfeed	99	Yesstarttoday	Negative	2012-01-18	2012-02-27	Period2
1366	SH Yola	Jan	2012	2012-01-03	8	Male	99	Firsttest	Firsttest	Missing	No		Yes	Tripleregimen	No	Yes	NVP	Yes	Yes	Exclusivebreastfeed	99	Yesstarttoday	Negative	2012-01-18	2012-02-27	Period2
1367	SH Yola	Jan	2012	2012-01-04	20	Female	99	Probwithfirsttest	Firsttest	Missing	Yes	Before	No		No	Yes	NVP	Yes	Yes	Exclusivebreastfeed	99	Yesdaily	Negative	2012-01-18	2012-02-27	Period2
1368	SH Yola	Jan	2012	2012-01-06	8	Male	99	Firsttest	Firsttest	Missing	No		Yes	Tripleregimen	No	Yes	NVP	Yes	Yes	Mixedfed	99	Yesstarttoday	Negative	2012-01-25	2012-03-06	Period2
1369	SH Yola	Jan	2012	2012-01-07	20	Male	99	Probwithfirsttest	Firsttest	Missing	Yes	Before	No		No	Yes	NVP	Yes	Yes	Exclusivebreastfeed	99	Yesstarttoday	Negative	2012-01-25	2012-03-06	Period2
1370	SH Yola	Jan	2012	2012-01-08	20	Male	99	Probwithfirsttest	Firsttest	Missing	Yes	Before	No		No	Yes	NVP	Yes	Yes	Exclusivebreastfeed	99	Yesstarttoday	Negative	2012-01-25	2012-03-06	Period2
1371	SH Yola	Jan	2012	2012-01-09	8	Male	99	Firsttest	Firsttest	Missing	Yes	Before	No		No	No		Yes	Yes	Mixedfed	99	Yesstarttoday	Negative	2012-01-25	2012-03-06	Period2
1372	SH Yola	Jan	2012	2012-01-05	6	Female	99	Firsttest	Firsttest	Missing	No		Yes	Tripleregimen	No	Yes	NVP	No	No	Notbreastfed	99	Yesstarttoday	Negative	2012-01-24	2012-03-06	Period2
1373	SH Yola	Jan	2012	2012-01-10	12	Female	99	Firsttest	Firsttest	Missing	No		No		No	No		No	No	Notbreastfed	99	Yesstarttoday	Negative	2012-01-25	2012-03-06	Period2
1374	SH Yola	Jan	2012	2012-01-11	12	Male	99	Firsttest	Firsttest	Missing	Yes	Missing	No		No	Yes	NVP	Yes	Yes	Exclusivebreastfeed	99	Yesstarttoday	Negative	2012-01-25	2012-03-06	Period2
1375	SH Yola	Jan	2012	2012-01-12	24	Female	99	Probwithfirsttest	Firsttest	Missing	No		No		No	No		Yes	Yes	Mixedfed	99	Yesstarttoday	Negative	2012-01-25	2012-03-06	Period2
1376	SH Yola	Jan	2012	2012-01-13	12	Male	99	Firsttest	Firsttest	Missing	Yes	Before	No		No	No		Yes	Yes	Mixedfed	99	Yesstarttoday	Negative	2012-01-25	2012-03-06	Period2
1377	SH Yola	Feb	2012	2012-02-01	8	Female	99	Firsttest	Firsttest	Missing	Yes	Before	No		No	Yes	NVP	Yes	Yes	Exclusivebreastfeed	99	Yesstarttoday	Negative	2012-02-01	2012-03-06	Period2
1378	SH Yola	Feb	2012	2012-02-02	12	Female	99	Firsttest	Firsttest	Missing	No		Yes	Tripleregimen	No	Yes	NVP	Yes	Yes	Exclusivebreastfeed	99	No	Negative	2012-02-01	2012-03-06	Period2
1379	SH Yola	Feb	2012	2012-02-03	16	Female	99	Firsttest	Firsttest	Missing	No		Yes	Tripleregimen	No	No		Yes	Yes	Exclusivebreastfeed	99	Yesdaily	Negative	2012-02-01	2012-03-06	Period2
1380	SH Yola	Feb	2012	2012-02-04	16	Female	99	FirsttestSickInfant	Firsttest	Missing	Yes	Before	No		No	Yes	NVP	No	No	Notbreastfed	99	No	Negative	2012-02-01	2012-03-06	Period2
1381	SH Yola	Feb	2012	2012-02-05	8	Female	99	Firsttest	Firsttest	Missing	Yes	Before	No		No	Yes	NVP	Yes	Yes	Exclusivebreastfeed	99	Yesdaily	Negative	2012-02-01	2012-03-06	Period2
1382	SH Yola	Feb	2012	2012-02-06	6	Female	99	Firsttest	Firsttest	Missing	No		Yes	Tripleregimen	No	Yes	NVP	No	No	Notbreastfed	99	Yesdaily	Negative	2012-02-01	2012-03-06	Period2
1383	SH Yola	Feb	2012	2012-02-07	32	Male	99	Probwithfirsttest	Firsttest	Missing	No		No		No	No		Yes	Yes	Mixedfed	99	Yesdaily	Positive	2012-02-01	2012-03-06	Period2
1384	SH Yola	Feb	2012	2012-02-08	12	Male	99	Firsttest	Firsttest	Missing	No		Yes	Tripleregimen	No	No		Yes	Yes	Exclusivebreastfeed	99	Yesstarttoday	Negative	2012-02-01	2012-03-06	Period2
1385	SH Yola	Feb	2012	2012-02-09	6	Male	99	Firsttest	Firsttest	Missing	No		No		No	Yes	NVP	No	No	Notbreastfed	99	No	Negative	2012-02-01	2012-03-06	Period2
1386	SH Yola	Feb	2012	2012-02-10	7	Female	99	Firsttest	Firsttest	Missing	No		No		No	Yes	NVP	Yes	Yes	Exclusivebreastfeed	99	Yesdaily	Negative	2012-02-01	2012-03-06	Period2
1387	SH Yola	Feb	2012	2012-02-11	68	Male	99	Firsttest	Firsttest	Positive	Missing		Missing		Missing	Missing		Yes	Missing	Mixedfed	99	Missing	Positive	2012-02-15	2012-03-23	Period2
1388	SH Yola	Feb	2012	2012-02-12	52	Male	99	Repeat6weeks	SecondTest	Negative	Missing		Missing		Missing	Missing		Yes	Missing	Exclusivebreastfeed	99	Missing	Negative	2012-02-15	2012-03-23	Period2
1389	SH Yola	Feb	2012	2012-02-13	12	Male	99	Firsttest	Firsttest	Missing	Missing		Missing		Missing	Missing		Yes	Missing	Exclusivebreastfeed	99	Missing	Negative	2012-02-15	2012-03-23	Period2
1390	SH Yola	Feb	2012	2012-02-14	20	Female	99	Probwithfirsttest	Firsttest	Missing	Missing		Missing		Missing	Missing		Yes	Missing	Mixedfed	99	Missing	Negative	2012-02-22	2012-03-23	Period2
1391	SH Yola	Feb	2012	2012-02-15	6	Female	99	Firsttest	Firsttest	Missing	Missing		Missing		Missing	Missing		No	No	Notbreastfed	99	Missing	Negative	2012-02-22	2012-03-23	Period2
1392	SH Yola	Feb	2012	2012-02-16	6	Female	99	Firsttest	Firsttest	Missing	Missing		Missing		Missing	Missing		Yes	Missing	Exclusivebreastfeed	99	Missing	Negative	2012-02-22	2012-03-23	Period2
1393	SH Yola	Feb	2012	2012-02-17	8	Female	99	Firsttest	Firsttest	Missing	Missing		Missing		Missing	Missing		Yes	Missing	Exclusivebreastfeed	99	Missing	Negative	2012-02-22	2012-03-23	Period2
1394	SH Yola	Feb	2012	2012-02-18	16	Female	99	Firsttest	Firsttest	Missing	Missing		Missing		Missing	Missing		Yes	Missing	Mixedfed	99	Missing	Negative	2012-02-23	2012-03-23	Period2
1395	SH Yola	Feb	2012	2012-02-19	44	Female	99	Probwithfirsttest	Firsttest	Missing	Missing		Missing		Missing	Missing		Yes	Missing	Mixedfed	99	Missing	Negative	2012-02-28	2012-03-23	Period2
1396	SH Yola	Feb	2012	2012-02-20	40	Female	99	Probwithfirsttest	Firsttest	Negative	Missing		Missing		Missing	Missing		Yes	Missing	Mixedfed	99	Missing	Negative	2012-02-29	2012-03-23	Period2
1397	SH Yola	Feb	2012	2012-02-21	8	Female	99	Firsttest	Firsttest	Missing	Missing		Missing		Missing	Missing		No	No	Notbreastfed	99	Missing	Negative	2012-02-29	2012-03-23	Period2
1398	SH Yola	Feb	2012	2012-02-22	12	Male	99	Firsttest	Firsttest	Missing	Missing		Missing		Missing	Missing		Yes	Missing	Exclusivebreastfeed	99	Missing	Negative	2012-02-29	2012-03-23	Period2
1399	SH Yola	Mar	2012	2012-03-01	24	Male	99	Probwithfirsttest	Firsttest	Missing	Missing		Missing		Missing	Missing		Yes	Missing	Mixedfed	99	Missing	Negative	2012-03-06	2012-04-30	Period2
1400	SH Yola	Mar	2012	2012-03-02	16	Male	99	Firsttest	Firsttest	Missing	Missing		Missing		Missing	Missing		No	No	Notbreastfed	99	Missing	Negative	2012-03-07	2012-04-30	Period2
1401	SH Yola	Mar	2012	2012-03-03	20	Male	99	Probwithfirsttest	Firsttest	Missing	Missing		Missing		Missing	Missing		Yes	Missing	Mixedfed	99	Missing	Negative	2012-03-14	2012-04-30	Period2
1402	SH Yola	Mar	2012	2012-03-04	6	Female	99	Firsttest	Firsttest	Missing	Missing		Missing		Missing	Missing		Yes	Missing	Exclusivebreastfeed	99	Missing	Negative	2012-03-14	2012-04-30	Period2
1403	SH Yola	Mar	2012	2012-03-05	6	Male	99	Firsttest	Firsttest	Missing	Missing		Missing		Missing	Missing		Yes	Missing	Exclusivebreastfeed	99	Missing	Negative	2012-03-14	2012-04-30	Period2
1404	SH Yola	Mar	2012	2012-03-06	8	Male	99	Firsttest	Firsttest	Missing	Missing		Missing		Missing	Missing		No	No	Notbreastfed	99	Missing	Negative	2012-03-14	2012-04-30	Period2
1405	SH Yola	Mar	2012	2012-03-07	8	Female	99	Firsttest	Firsttest	Missing	Missing		Missing		Missing	Missing		Yes	Missing	Exclusivebreastfeed	99	Missing	Negative	2012-03-14	2012-04-30	Period2
1406	SH Yola	Mar	2012	2012-03-08	6	Male	99	Firsttest	Firsttest	Missing	Missing		Missing		Missing	Missing		Yes	Missing	Exclusivebreastfeed	99	Missing	Negative	2012-03-14	2012-04-30	Period2
1407	SH Yola	Mar	2012	2012-03-09	60	Male	99	Firsttest	Firsttest	Negative	Missing		Missing		Missing	Missing		Yes	Missing	Mixedfed	99	Missing	Negative	2012-03-14	2012-04-30	Period2
1408	SH Yola	Mar	2012	2012-03-10	12	Female	99	Firsttest	Firsttest	Missing	Missing		Missing		Missing	Missing		Yes	Missing	Exclusivebreastfeed	99	Missing	Negative	2012-03-21	2012-04-30	Period2
1409	SH Yola	Mar	2012	2012-03-11	64	Female	99	Firsttest	Firsttest	Negative	Missing		Missing		Missing	Missing		Yes	Missing	Exclusivebreastfeed	99	Missing	Negative	2012-03-21	2012-04-30	Period2
1410	SH Yola	Mar	2012	2012-03-12	12	Female	99	Firsttest	Firsttest	Missing	Missing		Missing		Missing	Missing		Yes	Missing	Exclusivebreastfeed	99	Missing	Negative	2012-03-21	2012-04-30	Period2
1411	SH Yola	Mar	2012	2012-03-13	12	Female	99	Firsttest	Firsttest	Missing	Missing		Missing		Missing	Missing		No	No	Notbreastfed	99	Missing	Positive	2012-03-21	2012-06-04	Period2
1412	SH Yola	Mar	2012	2012-03-14	6	Female	99	Firsttest	Firsttest	Missing	Missing		Missing		Missing	Missing		Yes	Missing	Exclusivebreastfeed	99	Missing	Negative	2012-03-21	2012-06-04	Period2
1413	SH Yola	Mar	2012	2012-03-15	7	Female	99	Firsttest	Firsttest	Missing	Missing		Missing		Missing	Missing		Yes	Missing	Exclusivebreastfeed	99	Missing	Negative	2012-03-21	2012-04-30	Period2
1414	SH Yola	Apr	2012	2012-04-01	6	Male	99	Firsttest	Firsttest	Missing	Missing		Missing		Missing	Missing		Yes	Missing	Exclusivebreastfeed	99	Missing	Negative	2012-04-04	2012-05-25	Period2
1415	SH Yola	Apr	2012	2012-04-02	44	Male	99	Probwithfirsttest	Firsttest	Negative	Missing		Missing		Missing	Missing		Yes	Missing	Mixedfed	99	Missing	Negative	2012-04-04	2012-05-25	Period2
1416	SH Yola	Apr	2012	2012-04-03	32	Male	99	Probwithfirsttest	Firsttest	Missing	Missing		Missing		Missing	Missing		Yes	Missing	Mixedfed	99	Missing	Negative	2012-04-04	2012-05-25	Period2
1417	SH Yola	Apr	2012	2012-04-04	12	Male	99	Firsttest	Firsttest	Missing	Missing		Missing		Missing	Missing		Yes	Missing	Mixedfed	99	Missing	Negative	2012-04-04	2012-05-25	Period2
1418	SH Yola	Apr	2012	2012-04-05	12	Female	99	Firsttest	Firsttest	Missing	Missing		Missing		Missing	Missing		Yes	Missing	Mixedfed	99	Missing	Negative	2012-04-04	2012-05-25	Period2
1419	SH Yola	Apr	2012	2012-04-06	6	Female	99	Firsttest	Firsttest	Missing	Missing		Missing		Missing	Missing		Yes	Missing	Exclusivebreastfeed	99	Missing	Negative	2012-04-11	2012-05-25	Period2
1420	SH Yola	Apr	2012	2012-04-07	28	Male	99	Probwithfirsttest	Firsttest	Missing	Missing		Missing		Missing	Missing		Yes	Missing	Mixedfed	99	Missing	Negative	2012-04-11	2012-05-25	Period2
1421	SH Yola	Apr	2012	2012-04-08	16	Male	99	Firsttest	Firsttest	Missing	Missing		Missing		Missing	Missing		No	No	Notbreastfed	99	Missing	Negative	2012-04-11	2012-05-25	Period2
1422	SH Yola	Apr	2012	2012-04-09	8	Female	99	Firsttest	Firsttest	Missing	Missing		Missing		Missing	Missing		Yes	Missing	Exclusivebreastfeed	99	Missing	Negative	2012-04-18	2012-06-04	Period2
1423	SH Yola	Apr	2012	2012-04-10	48	Male	99	Probwithfirsttest	Firsttest	Negative	Missing		Missing		Missing	Missing		Yes	Missing	Exclusivebreastfeed	99	Missing	Negative	2012-04-18	2012-06-04	Period2
1424	SH Yola	Apr	2012	2012-04-11	6	Female	99	Firsttest	Firsttest	Missing	Missing		Missing		Missing	Missing		No	No	Notbreastfed	99	Missing	Negative	2012-04-18	2012-06-04	Period2
1425	SH Yola	Apr	2012	2012-04-12	24	Female	99	Probwithfirsttest	Firsttest	Missing	Missing		Missing		Missing	Missing		No	No	Notbreastfed	99	Missing	Negative	2012-04-25	2012-06-04	Period2
1426	SH Yola	Apr	2012	2012-04-13	6	Female	99	Firsttest	Firsttest	Missing	Missing		Missing		Missing	Missing		Yes	Missing	Exclusivebreastfeed	99	Missing	Negative	2012-04-25	2012-06-04	Period2
1427	SH Yola	Apr	2012	2012-04-14	56	Female	99	Repeat6weeks	SecondTest	Missing	Missing		Missing		Missing	Missing		No	No	Notbreastfed	99	Missing	Negative	2012-04-25	2012-06-04	Period2
1428	SH Yola	May	2012	2012-05-01	6	Male	99	Firsttest	Firsttest	Missing	Missing		Missing		Missing	Missing		Yes	Missing	Exclusivebreastfeed	99	Missing	Negative	2012-05-09	2012-06-04	Period2
1429	SH Yola	May	2012	2012-05-02	6	Female	99	Firsttest	Firsttest	Missing	Missing		Missing		Missing	Missing		Yes	Missing	Exclusivebreastfeed	99	Missing	Positive	2012-05-09	2012-06-04	Period2
1430	SH Yola	May	2012	2012-05-03	6	Male	99	Firsttest	Firsttest	Missing	Missing		Missing		Missing	Missing		Yes	Missing	Exclusivebreastfeed	99	Missing	Negative	2012-05-09	2012-06-04	Period2
1431	SH Yola	May	2012	2012-05-04	7	Male	99	Firsttest	Firsttest	Missing	Missing		Missing		Missing	Missing		Yes	Missing	Exclusivebreastfeed	99	Missing	Negative	2012-05-09	2012-06-04	Period2
1432	SH Yola	May	2012	2012-05-05	28	Male	99	Probwithfirsttest	Firsttest	Missing	Missing		Missing		Missing	Missing		Yes	Missing	Exclusivebreastfeed	99	Missing	Negative	2012-05-09	2012-06-04	Period2
1433	SH Yola	May	2012	2012-05-06	6	Female	99	Firsttest	Firsttest	Missing	Missing		Missing		Missing	Missing		Yes	Missing	Exclusivebreastfeed	99	Missing	Negative	2012-05-10	2012-06-04	Period2
1434	SH Yola	May	2012	2012-05-07	32	Female	99	Probwithfirsttest	Firsttest	Missing	Missing		Missing		Missing	Missing		Yes	Missing	Mixedfed	99	Missing	Negative	2012-05-16	2012-08-01	Period2
1435	SH Yola	May	2012	2012-05-08	36	Female	99	Probwithfirsttest	Firsttest	Missing	Missing		Missing		Missing	Missing		Yes	Missing	Exclusivebreastfeed	99	Missing	Positive	2012-05-16	2012-08-01	Period2
1436	SH Yola	May	2012	2012-05-09	6	Female	99	Firsttest	Firsttest	Missing	Missing		Missing		Missing	Missing		Yes	Missing	Mixedfed	99	Missing	Negative	2012-05-16	2012-08-01	Period2
1437	SH Yola	May	2012	2012-05-10	8	Female	99	Firsttest	Firsttest	Missing	Missing		Missing		Missing	Missing		Yes	Missing	Mixedfed	99	Missing	Negative	2012-05-16	2012-08-01	Period2
1438	SH Yola	May	2012	2012-05-11	24	Male	99	Probwithfirsttest	Firsttest	Missing	Missing		Missing		Missing	Missing		Yes	Missing	Mixedfed	99	Missing	Negative	2012-05-30	2012-08-01	Period2
1439	SH Yola	May	2012	2012-05-12	7	Female	99	Firsttest	Firsttest	Missing	Missing		Missing		Missing	Missing		Yes	Missing	Exclusivebreastfeed	99	Missing	Negative	2012-05-30	2012-08-01	Period2
1440	SH Yola	May	2012	2012-05-13	7	Male	99	Firsttest	Firsttest	Missing	Missing		Missing		Missing	Missing		Yes	Missing	Exclusivebreastfeed	99	Missing	Negative	2012-05-30	2012-08-01	Period2
1441	SH Yola	Jun	2012	2012-06-01	8	Male	99	Firsttest	Firsttest	Missing	Missing		Missing		Missing	Missing		No	No	Notbreastfed	99	Missing	Negative	2012-06-06	2012-08-01	Period2
1442	SH Yola	Jun	2012	2012-06-02	6	Female	99	Firsttest	Firsttest	Missing	Missing		Missing		Missing	Missing		No	No	Notbreastfed	99	Missing	Negative	2012-06-06	2012-08-01	Period2
1443	SH Yola	Jun	2012	2012-06-03	48	Male	99	Probwithfirsttest	Firsttest	Missing	Missing		Missing		Missing	Missing		No	No	Notbreastfed	99	Missing	Negative	2012-06-06	2012-08-01	Period2
1444	SH Yola	Jun	2012	2012-06-04	28	Female	99	Probwithfirsttest	Firsttest	Missing	Missing		Missing		Missing	Missing		Yes	Missing	Mixedfed	99	Missing	Negative	2012-06-06	2012-08-01	Period2
1445	SH Yola	Jun	2012	2012-06-05	28	Female	99	Probwithfirsttest	Firsttest	Missing	Missing		Missing		Missing	Missing		Yes	Missing	Mixedfed	99	Missing	Negative	2012-06-06	2012-08-01	Period2
1446	SH Yola	Jun	2012	2012-06-06	6	Female	99	Firsttest	Firsttest	Missing	Missing		Missing		Missing	Missing		Yes	Missing	Exclusivebreastfeed	99	Missing	Negative	2012-06-06	2012-08-01	Period2
1447	SH Yola	Jun	2012	2012-06-07	6	Male	99	Firsttest	Firsttest	Missing	Missing		Missing		Missing	Missing		Yes	Missing	Exclusivebreastfeed	99	Missing	Negative	2012-06-06	2012-08-01	Period2
1448	SH Yola	Jun	2012	2012-06-08	6	Female	99	Firsttest	Firsttest	Missing	Missing		Missing		Missing	Missing		Yes	Missing	Exclusivebreastfeed	99	Missing	Negative	2012-06-06	2012-08-01	Period2
1449	SH Yola	Jun	2012	2012-06-09	32	Female	99	Probwithfirsttest	Firsttest	Missing	Missing		Missing		Missing	Missing		Yes	Missing	Mixedfed	99	Missing	Negative	2012-06-06	2012-08-01	Period2
1450	SH Yola	Jun	2012	2012-06-10	6	Female	99	Firsttest	Firsttest	Missing	Missing		Missing		Missing	Missing		Yes	Missing	Exclusivebreastfeed	99	Missing	Negative	2012-06-13	2012-08-01	Period2
1451	SH Yola	Jun	2012	2012-06-11	6	Male	99	Firsttest	Firsttest	Missing	Missing		Missing		Missing	Missing		Yes	Missing	Exclusivebreastfeed	99	Missing	Negative	2012-06-13	2012-08-01	Period2
1452	SH Yola	Jun	2012	2012-06-12	6	Female	99	Firsttest	Firsttest	Missing	Missing		Missing		Missing	Missing		No	No	Notbreastfed	99	Missing	Negative	2012-06-13	2012-08-01	Period2
1453	SH Yola	Jun	2012	2012-06-13	7	Female	99	Firsttest	Firsttest	Missing	Missing		Missing		Missing	Missing		Yes	Missing	Exclusivebreastfeed	99	Missing	Negative	2012-06-13	2012-08-01	Period2
1454	SH Yola	Jun	2012	2012-06-14	8	Female	99	Firsttest	Firsttest	Missing	Missing		Missing		Missing	Missing		Yes	Missing	Mixedfed	99	Missing	Negative	2012-06-13	2012-08-01	Period2
1455	SH Yola	Jun	2012	2012-06-15	6	Male	99	Firsttest	Firsttest	Missing	Missing		Missing		Missing	Missing		Yes	Missing	Exclusivebreastfeed	99	Missing	Negative	2012-06-13	2012-08-01	Period2
1456	SH Yola	Jun	2012	2012-06-16	6	Female	99	Firsttest	Firsttest	Missing	Missing		Missing		Missing	Missing		Yes	Missing	Exclusivebreastfeed	99	Missing	Negative	2012-06-13	2012-08-01	Period2
1457	SH Yola	Jun	2012	2012-06-17	6	Male	99	Firsttest	Firsttest	Missing	Missing		Missing		Missing	Missing		Yes	Missing	Exclusivebreastfeed	99	Missing	Negative	2012-06-13	2012-08-01	Period2
1458	SH Yola	Jun	2012	2012-06-18	28	Female	99	Probwithfirsttest	Firsttest	Missing	Missing		Missing		Missing	Missing		Yes	Missing	Exclusivebreastfeed	99	Missing	Missing	2012-06-19	00/00/00	Period2
1459	SH Yola	Jun	2012	2012-06-19	12	Male	99	Firsttest	Firsttest	Missing	Missing		Missing		Missing	Missing		Yes	Missing	Exclusivebreastfeed	99	Missing	Negative	2012-06-27	00/00/00	Period2
1460	SH Yola	Jun	2012	2012-06-20	8	Female	99	Firsttest	Firsttest	Missing	Missing		Missing		Missing	Missing		Yes	Missing	Exclusivebreastfeed	99	Missing	Negative	2012-06-27	00/00/00	Period2
1461	SH Yola	Jun	2012	2012-06-21	7	Female	99	Firsttest	Firsttest	Missing	Missing		Missing		Missing	Missing		Yes	Missing	Exclusivebreastfeed	99	Missing	Negative	2012-06-27	00/00/00	Period2
1462	SH Yola	Jun	2012	2012-06-22	6	Female	99	Firsttest	Firsttest	Missing	Missing		Missing		Missing	Missing		Yes	Missing	Exclusivebreastfeed	99	Missing	Negative	2012-06-27	00/00/00	Period2
1463	SH Yola	Jun	2012	2012-06-23	7	Female	99	Firsttest	Firsttest	Missing	Missing		Missing		Missing	Missing		Yes	Missing	Exclusivebreastfeed	99	Missing	Negative	2012-06-27	00/00/00	Period2
1464	SH Yola	Jun	2012	2012-06-24	6	Female	99	Firsttest	Firsttest	Missing	Missing		Missing		Missing	Missing		Yes	Missing	Exclusivebreastfeed	99	Missing	Positive	2012-06-27	00/00/00	Period2
1465	SH Yola	Jun	2012	2012-06-25	7	Male	99	Firsttest	Firsttest	Missing	Missing		Missing		Missing	Missing		Yes	Missing	Exclusivebreastfeed	99	Missing	Negative	2012-06-27	00/00/00	Period2
1466	SH Yola	Jun	2012	2012-06-26	6	Female	99	Firsttest	Firsttest	Missing	Missing		Missing		Missing	Missing		Yes	Missing	Exclusivebreastfeed	99	Missing	Negative	2012-06-27	00/00/00	Period2
1467	SH Yola	Jun	2012	2012-06-27	5	Male	99	Firsttest	Firsttest	Missing	Missing		Missing		Missing	Missing		Yes	Missing	Exclusivebreastfeed	99	Missing	Negative	2012-06-27	00/00/00	Period2
1468	SH Yola	Jun	2012	2012-06-28	6	Male	99	Firsttest	Firsttest	Missing	Missing		Missing		Missing	Missing		Yes	Missing	Exclusivebreastfeed	99	Missing	Negative	2012-06-27	00/00/00	Period2
1469	SH Yola	Aug	2012	2012-08-01	12	Female	99	Firsttest	Firsttest	Missing	Yes	Before	No		No	Yes	NVP	Yes	Missing	Mixedfed	99	Missing	Negative	2012-08-08	2012-11-08	Period2
1470	SH Yola	Aug	2012	2012-08-08	6	Female	99	Firsttest	Firsttest	Missing	Missing		Missing		Missing	Yes	NVP	Yes	Missing	Exclusivebreastfeed	99	Missing	Negative	2012-08-08	2012-11-08	Period2
1471	SH Yola	Aug	2012	2012-08-02	8	Male	99	Firsttest	Firsttest	Missing	Missing		Missing		Missing	Yes	NVP	Yes	Missing	Exclusivebreastfeed	99	Missing	Negative	2012-08-08	2012-11-08	Period2
1472	SH Yola	Aug	2012	2012-08-03	8	Male	99	Firsttest	Firsttest	Missing	Missing		Missing		Missing	Yes	NVP	Yes	Missing	Exclusivebreastfeed	99	Missing	Negative	2012-08-08	2012-11-08	Period2
1473	SH Yola	Aug	2012	2012-08-05	60	Male	99	Repeat6weeks	SecondTest	Missing	Missing		Missing		Missing	Yes	NVP	Yes	Missing	Exclusivebreastfeed	99	Missing	Negative	2012-08-08	2012-11-08	Period2
1474	SH Yola	Aug	2012	2012-08-04	8	Male	99	Firsttest	Firsttest	Missing	Missing		Missing		Missing	Yes	NVP	Yes	Missing	Exclusivebreastfeed	99	Missing	Negative	2012-08-08	2012-11-08	Period2
1475	SH Yola	Aug	2012	2012-08-07	60	Female	99	Repeat6weeks	SecondTest	Missing	Missing		Missing		Missing	Yes	NVP	Yes	Missing	Exclusivebreastfeed	99	Missing	Negative	2012-08-08	2012-11-08	Period2
1476	SH Yola	Aug	2012	2012-08-06	36	Male	99	Probwithfirsttest	Firsttest	Missing	Missing		Missing		Missing	Missing		No	No	Notbreastfed	99	Missing	Negative	2012-08-08	2012-11-08	Period2
1477	SH Yola	Aug	2012	2012-08-09	6	Female	99	Firsttest	Firsttest	Missing	Missing		Missing		Missing	Yes	NVP	Yes	Missing	Exclusivebreastfeed	99	Missing	Negative	2012-08-08	2012-11-08	Period2
1478	SH Yola	Aug	2012	2012-08-07	11	Male	99	Firsttest	Firsttest	Missing	Missing		Missing		Missing	Missing		Yes	Missing	Exclusivebreastfeed	99	Missing		2012-08-08	2012-11-08	Period2
1479	SH Yola	Aug	2012	2012-08-10	64	Male	99	Repeat6weeks	SecondTest	Missing	Missing		Missing		Missing	Missing		Yes	Missing	Mixedfed	99	Missing	Negative	2012-08-08	2012-11-08	Period2
1480	SH Yola	Aug	2012	2012-08-11	7	Female	99	Firsttest	Firsttest	Missing	No		No		Yes	Yes	NVP	Yes	Missing	Mixedfed	99	Missing	Negative	2012-08-29	2012-11-08	Period2
1481	SH Yola	Aug	2012	2012-08-12	7	Female	99	Firsttest	Firsttest	Missing	No		No		Yes	Yes	NVP	Yes	Missing	Mixedfed	99	Missing	Negative	2012-08-29	2012-11-08	Period2
1482	SH Yola	Aug	2012	2012-08-13	70	Male	99	Repeat6weeks	SecondTest	Missing	No		No		Yes	Yes	NVP	Yes	Missing	Exclusivebreastfeed	99	Missing	Negative	2012-08-29	2012-11-08	Period2
1483	SH Yola	Aug	2012	2012-08-14	9	Male	99	Firsttest	Firsttest	Missing	No		No		Yes	Yes	NVP	Yes	Missing	Exclusivebreastfeed	99	Missing	Negative	2012-08-29	2012-11-08	Period2
1484	SH Yola	Aug	2012	2012-08-15	8	Female	99	Firsttest	Firsttest	Missing	No		No		Yes	Yes	NVP	Yes	Missing	Exclusivebreastfeed	99	Missing	Negative	2012-08-29	2012-11-08	Period2
1485	SH Yola	Aug	2012	2012-08-16	7	Male	3.7	Firsttest	Firsttest	Missing	No		No		Yes	Yes	NVP	No	No	Notbreastfed	99	Missing	Negative	2012-08-29	2012-11-08	Period2
1486	SH Yola	Aug	2012	2012-08-17	67	Male	99	Repeat6weeks	SecondTest	Missing	No		No		No	Yes	NVP	Yes	Missing	Exclusivebreastfeed	99	Missing	Negative	2012-08-29	2012-11-08	Period2
1487	SH Yola	Aug	2012	2012-08-18	7	Male	99	Firsttest	Firsttest	Missing	No		No		Yes	Yes	NVP	Yes	Missing	Exclusivebreastfeed	99	Missing	Negative	2012-08-29	2012-11-08	Period2
1488	SH Yola	Aug	2012	2012-08-18	7	Female	99	Firsttest	Firsttest	Missing	Missing		Missing		Missing	Missing		Yes	Missing	Exclusivebreastfeed	99	Missing	Negative	2012-08-08	2012-11-08	Period2
1489	SH Yola	Aug	2012	2012-08-18	8	Female	99	Firsttest	Firsttest	Missing	Missing		Missing		Missing	Missing		Yes	Missing	Exclusivebreastfeed	99	Missing	Negative	2012-08-08	2012-11-08	Period2
1490	SH Yola	Aug	2012	2012-08-18	12	Male	99	Firsttest	Firsttest	Missing	Missing		Missing		Missing	Missing		Yes	Missing	Exclusivebreastfeed	99	Missing	Positive	2012-08-08	2012-11-08	Period2
1491	SH Yola	Aug	2012	2012-08-18	7	Female	99	Firsttest	Firsttest	Missing	Missing		Missing		Missing	Missing		Yes	Missing	Exclusivebreastfeed	99	Missing	Negative	2012-08-22	2012-11-08	Period2
1492	SH Yola	Aug	2012	2012-08-18	5	Male	99	Firsttest	Firsttest	Missing	Missing		Missing		Missing	Missing		Yes	Missing	Exclusivebreastfeed	99	Missing	Negative	2012-08-22	2012-11-08	Period2
1493	SH Yola	Aug	2012	2012-08-18	12	Male	99	Firsttest	Firsttest	Missing	Missing		Missing		Missing	Missing		Yes	Missing	Exclusivebreastfeed	99	Missing	Negative	2012-08-22	2012-11-08	Period2
1494	SH Yola	Aug	2012	2012-08-18	12	Male	99	Firsttest	Firsttest	Missing	Missing		Missing		Missing	Missing		Yes	Missing	Exclusivebreastfeed	99	Missing	Negative	2012-08-22	2012-11-08	Period2
1495	SH Yola	Aug	2012	2012-08-18	48	Male	99	Probwithfirsttest	Firsttest	Missing	Missing		Missing		Missing	Missing		Yes	Missing	Mixedfed	99	Missing	Positive	2012-08-22	2012-11-08	Period2
1496	SH Yola	Aug	2012	2012-08-18	16	Male	99	Firsttest	Firsttest	Missing	Missing		Missing		Missing	Missing		Yes	Missing	Mixedfed	99	Missing	Negative	2012-08-22	2012-11-08	Period2
1497	SH Yola	Aug	2012	2012-08-18	24	Male	99	Probwithfirsttest	Firsttest	Missing	Missing		Missing		Missing	Missing		Yes	Missing	Mixedfed	99	Missing	Negative	2012-08-22	2012-11-08	Period2
1498	SH Yola	Aug	2012	2012-08-18	8	Male	99	Firsttest	Firsttest	Missing	Missing		Missing		Missing	Missing		Yes	Missing	Exclusivebreastfeed	99	Missing	Negative	2012-08-22	2012-11-08	Period2
1499	SH Yola	Aug	2012	2012-08-18	16	Female	99	Firsttest	Firsttest	Missing	Missing		Missing		Missing	Missing		Yes	Missing	Exclusivebreastfeed	99	Missing	Negative	2012-08-22	2012-11-08	Period2
1500	SH Yola	Oct	2012	2012-10-01	11	Female	99	Firsttest	Firsttest	Missing	No		No		Yes	Yes	NVP	Yes	Missing	Exclusivebreastfeed	99	Missing	Negative	2012-10-17	2012-12-03	Period2
1501	SH Yola	Oct	2012	2012-10-02	16	Female	99	Firsttest	Firsttest	Missing	No		No		Yes	Yes	NVP	Yes	Missing	Exclusivebreastfeed	99	Missing	Negative	2012-10-17	2012-12-03	Period2
1502	SH Yola	Oct	2012	2012-10-03	67	Male	99	Repeat6weeks	SecondTest	Missing	No		No		No	No		Yes	Missing	Exclusivebreastfeed	99	Missing	Negative	2012-10-17	2012-12-03	Period2
1503	SH Yola	Oct	2012	2012-10-04	8	Male	99	Firsttest	Firsttest	Missing	No		No		Yes	Yes	NVP	Yes	Missing	Exclusivebreastfeed	99	Missing	Negative	2012-10-17	2012-12-03	Period2
1504	SH Yola	Oct	2012	2012-10-05	48	Female	99	Probwithfirsttest	Firsttest	Missing	Missing		Missing		Missing	No		Yes	Missing	Mixedfed	99	Missing	Negative	2012-10-18	2012-12-03	Period2
1505	SH Yola	Oct	2012	2012-10-06	29	Male	99	Probwithfirsttest	Firsttest	Missing	No		No		Yes	Yes	NVP	Yes	Missing	Exclusivebreastfeed	99	Missing	Negative	2012-10-24	2012-12-03	Period2
1506	SH Yola	Oct	2012	2012-10-07	6	Male	3.1	Firsttest	Firsttest	Missing	No		No		Yes	Yes	NVP	Yes	Missing	Exclusivebreastfeed	99	Missing	Negative	2012-10-24	2012-12-03	Period2
1507	SH Yola	Oct	2012	2012-10-08	9	Male	3.2	Firsttest	Firsttest	Missing	No		No		Yes	Yes	NVP	Yes	Missing	Exclusivebreastfeed	99	Missing	Negative	2012-10-24	2012-12-03	Period2
1508	SH Yola	Oct	2012	2012-10-09	11	Female	2.4	Firsttest	Firsttest	Missing	No		No		Yes	Yes	NVP	Yes	Missing	Mixedfed	99	Missing	Negative	2012-10-24	2012-12-03	Period2
1509	SH Yola	Oct	2012	2012-10-10	10	Male	99	Firsttest	Firsttest	Missing	No		No		Yes	Yes	NVP	Yes	Missing	Exclusivebreastfeed	99	Missing	Negative	2012-10-24	2012-12-03	Period2
1510	SH Yola	Oct	2012	2012-10-11	10	Female	99	Firsttest	Firsttest	Missing	No		No		Yes	Yes	NVP	Yes	Missing	Exclusivebreastfeed	99	Missing	Negative	2012-10-24	2012-12-03	Period2
1511	SH Yola	Oct	2012	2012-10-12	6	Male	3.2	Firsttest	Firsttest	Missing	No		No		Yes	Yes	NVP	Yes	Missing	Exclusivebreastfeed	99	Missing	Negative	2012-10-24	2012-12-03	Period2
1512	SH Yola	Oct	2012	2012-10-13	9	Female	99	Firsttest	Firsttest	Missing	No		No		No	Yes	NVP	Yes	Missing	Exclusivebreastfeed	99	Missing	Negative	2012-10-24	2012-12-03	Period2
1513	SH Yola	Oct	2012	2012-10-14	12	Male	99	Firsttest	Firsttest	Missing	No		No		No	No		Yes	Missing	Mixedfed	99	Missing	Positive	2012-10-24	2012-12-03	Period2
1514	SH Yola	Oct	2012	2012-10-15	11	Male	99	Firsttest	Firsttest	Missing	No		No		Yes	Yes	NVP	Yes	Missing	Mixedfed	99	Missing	Positive	2012-10-24	2012-12-03	Period2
1515	SH Yola	Oct	2012	2012-10-16	8	Male	3	Firsttest	Firsttest	Missing	No		No		Yes	Yes	NVP	Yes	Missing	Exclusivebreastfeed	99	Missing	Negative	2012-10-31	2012-12-03	Period2
1516	SH Yola	Oct	2012	2012-10-17	8	Male	3	Firsttest	Firsttest	Missing	No		No		Yes	Yes	NVP	Yes	Missing	Exclusivebreastfeed	99	Missing	Negative	2012-10-31	2012-12-03	Period2
1517	SH Yola	Oct	2012	2012-10-18	20	Male	4	Probwithfirsttest	Firsttest	Missing	No		No		Yes	Yes	NVP	Yes	Missing	Exclusivebreastfeed	99	Missing	Missing	2012-10-31	2012-12-03	Period2
1518	SH Yola	Oct	2012	2012-10-19	8	Female	5	Firsttest	Firsttest	Missing	No		No		Yes	Yes	NVP	Yes	Missing	Exclusivebreastfeed	99	Missing	Negative	2012-10-31	2012-12-03	Period2
1519	SH Yola	Oct	2012	2012-10-20	18	Female	2.5	Firsttest	Firsttest	Missing	No		No		Yes	Yes	NVP	Yes	Missing	Exclusivebreastfeed	99	Missing	Negative	2012-10-31	2012-12-03	Period2
1520	SH Yola	Oct	2012	2012-10-21	46	Male	99	Probwithfirsttest	Firsttest	Missing	No		No		No	Yes	NVP	Yes	Missing	Exclusivebreastfeed	99	Missing	Negative	2012-10-31	2012-12-03	Period2
1521	SH Yola	Oct	2012	2012-10-22	6	Female	99	Firsttest	Firsttest	Missing	No		No		Yes	Yes	NVP	Yes	Missing	Exclusivebreastfeed	99	Missing	Negative	2012-10-31	2012-12-03	Period2
1522	SH Yola	Nov	2012	2012-11-01	6	Female	3.4	Firsttest	Firsttest	Missing	No		No		Yes	Yes	NVP	Yes	Missing	Exclusivebreastfeed	99	Missing	Negative	2012-11-07	00/00/00	Period2
1523	SH Yola	Nov	2012	2012-11-02	6	Female	3.4	Firsttest	Firsttest	Missing	No		No		Yes	Yes	NVP	Yes	Missing	Exclusivebreastfeed	99	Missing	Negative	2012-11-07	00/00/00	Period2
1524	SH Yola	Nov	2012	2012-11-03	6	Male	99	Repeat6weeks	SecondTest	Missing	No		No		Yes	Yes	NVP	Yes	Missing	Exclusivebreastfeed	99	Missing	Negative	2012-11-07	00/00/00	Period2
1525	SH Yola	Nov	2012	2012-11-04	6	Female	3	Firsttest	Firsttest	Missing	No		No		Yes	Yes	NVP	Yes	Missing	Exclusivebreastfeed	99	Missing	Negative	2012-11-07	00/00/00	Period2
1526	SH Yola	Nov	2012	2012-11-05	13	Female	3.2	Firsttest	Firsttest	Missing	No		No		Yes	Yes	NVP	Yes	Missing	Exclusivebreastfeed	99	Missing	Negative	2012-11-07	00/00/00	Period2
1527	SH Yola	Nov	2012	2012-11-06	54	Female	99	Repeat6weeks	SecondTest	Missing	No		No		Yes	Yes	NVP	Yes	Missing	Exclusivebreastfeed	99	Missing	Negative	2012-11-07	00/00/00	Period2
1528	SH Yola	Nov	2012	2012-11-07	54	Female	99	Repeat6weeks	SecondTest	Missing	No		No		Yes	Yes	NVP	Yes	Missing	Exclusivebreastfeed	99	Missing	Negative	2012-11-07	00/00/00	Period2
1529	SH Yola	Nov	2012	2012-11-08	60	Male	99	Repeat6weeks	SecondTest	Missing	No		No		Yes	Yes	NVP	Yes	Missing	Exclusivebreastfeed	99	Missing	Negative	2012-11-07	00/00/00	Period2
1530	SH Yola	Nov	2012	2012-11-09	46	Female	99	Probwithfirsttest	Firsttest	Missing	No		No		Yes	Yes	NVP	No	No	Notbreastfed	99	Missing	Negative	2012-11-07	00/00/00	Period2
1531	SH Yola	Nov	2012	2012-11-10	19	Female	99	Firsttest	Firsttest	Missing	No		No		Yes	Yes	NVP	Yes	Missing	Exclusivebreastfeed	99	Missing	Negative	2012-11-07	00/00/00	Period2
1532	SH Yola	Nov	2012	2012-11-11	8	Female	99	Repeat6weeks	SecondTest	Missing	No		Yes	Tripleregimen	No	Yes	NVP	Yes	Missing	Exclusivebreastfeed	99	Missing	Negative	2012-11-07	00/00/00	Period2
1533	SH Yola	Nov	2012	2012-11-12	7	Female	99	Repeat6weeks	SecondTest	Missing	No		No		Yes	Yes	NVP	Yes	Missing	Exclusivebreastfeed	99	Missing	Negative	2012-11-14	00/00/00	Period2
1534	SH Yola	Nov	2012	2012-11-13	12	Male	99	Firsttest	Firsttest	Missing	No		No		Yes	Yes	NVP	Yes	Missing	Exclusivebreastfeed	99	Missing	Negative	2012-11-14	00/00/00	Period2
1535	SH Yola	Nov	2012	2012-11-14	12	Female	99	Firsttest	Firsttest	Missing	No		No		Yes	Missing		Yes	Missing	Exclusivebreastfeed	99	Missing	Negative	2012-11-14	00/00/00	Period2
1536	SH Yola	Nov	2012	2012-11-15	17	Female	99	Firsttest	Firsttest	Missing	No		No		Yes	Yes	NVP	Yes	Missing	Exclusivebreastfeed	99	Missing	Negative	2012-11-14	00/00/00	Period2
1537	SH Yola	Nov	2012	2012-11-16	6	Female	3.1	Firsttest	Firsttest	Missing	No		No		Yes	Yes	NVP	Yes	Missing	Exclusivebreastfeed	99	Missing	Negative	2012-11-14	00/00/00	Period2
1538	SH Yola	Nov	2012	2012-11-17	20	Female	99	Probwithfirsttest	Firsttest	Missing	No		No		Yes	Yes	NVP	Yes	Missing	Exclusivebreastfeed	99	Missing	Negative	2012-11-14	00/00/00	Period2
1539	SH Yola	Nov	2012	2012-11-18	37	Female	99	Probwithfirsttest	Firsttest	Missing	No		No		Yes	Yes	NVP	Yes	Missing	Exclusivebreastfeed	99	Missing	Negative	2012-11-14	00/00/00	Period2
1540	SH Yola	Nov	2012	2012-11-19	16	Female	2.9	Firsttest	Firsttest	Missing	No		No		Yes	Yes	NVP	Yes	Missing	Exclusivebreastfeed	99	Missing	Negative	2012-11-28	00/00/00	Period2
1541	SH Yola	Nov	2012	2012-11-20	7	Female	1.8	Firsttest	Firsttest	Missing	Missing		Missing		Missing	No		Yes	Missing	Missing	99	Missing	Negative	2012-11-28	00/00/00	Period2
1542	SH Yola	Nov	2012	2012-11-21	15	Male	99	Firsttest	Firsttest	Missing	No		No		Yes	Yes	NVP	Yes	Missing	Exclusivebreastfeed	99	Missing	Negative	2001-11-28	00/00/00	Period2
1543	SH Yola	Nov	2012	2012-11-22	6	Male	3.5	Firsttest	Firsttest	Missing	No		No		Yes	Yes	NVP	Yes	Missing	Exclusivebreastfeed	99	Missing	Negative	2001-11-28	00/00/00	Period2
1544	SH Yola	Nov	2012	2012-11-23	30	Female	2.5	Probwithfirsttest	Firsttest	Missing	Missing		Missing		Missing	Yes	NVP	Yes	Missing	Exclusivebreastfeed	99	Missing	Negative	2001-11-28	00/00/00	Period2
1545	SH Yola	Nov	2012	2012-11-24	30	Female	99	Probwithfirsttest	Firsttest	Missing	Missing		Missing		Missing	Yes	NVP	Yes	Missing	Exclusivebreastfeed	99	Missing	Negative	2001-11-28	00/00/00	Period2
1546	SH Yola	Nov	2012	2012-11-25	10	Male	99	Firsttest	Firsttest	Missing	Missing		Missing		Missing	Missing		Unknown	Missing	Missing	99	Missing	Negative	2012-11-21	00/00/00	Period2
1547	SH Yola	Nov	2012	2012-11-26	25	Male	99	Probwithfirsttest	Firsttest	Missing	No		No		Yes	Yes	NVP	Yes	Missing	Exclusivebreastfeed	99	Missing	Negative	2012-11-21	00/00/00	Period2
1548	SH Yola	Nov	2012	2012-11-27	12	Female	99	Firsttest	Firsttest	Missing	No		No		Yes	Yes	NVP	Yes	Missing	Exclusivebreastfeed	99	Missing	Negative	2012-11-21	00/00/00	Period2
1549	SH Yola	Nov	2012	2012-11-28	20	Male	99	Probwithfirsttest	Firsttest	Missing	No		No		Yes	Missing		Yes	Missing	Exclusivebreastfeed	99	Missing	Negative	2012-11-21	00/00/00	Period2
1550	SH Yola	Dec	2012	2012-12-01	12	Male	2.7	Firsttest	Firsttest	Missing	No		No		Yes	Yes	NVP	Yes	Missing	Exclusivebreastfeed	99	Missing	Negative	2012-12-05	00/00/00	Period2
1551	SH Yola	Dec	2012	2012-12-02	17	Male	99	Firsttest	Firsttest	Missing	No		No		Yes	Yes	NVP	Yes	Missing	Exclusivebreastfeed	99	Missing	Negative	2012-12-05	00/00/00	Period2
1552	SH Yola	Dec	2012	2012-12-03	26	Male	99	Probwithfirsttest	Firsttest	Missing	No		No		Yes	Yes	NVP	Yes	Missing	Exclusivebreastfeed	99	Missing	Negative	2012-12-05	00/00/00	Period2
1553	SH Yola	Dec	2012	2012-12-04	6	Male	99	Firsttest	Firsttest	Missing	No		No		Yes	Yes	NVP	Yes	Missing	Exclusivebreastfeed	99	Missing	Negative	2012-12-05	00/00/00	Period2
1554	SH Yola	Dec	2012	2012-12-05	5	Female	2.8	Firsttest	Firsttest	Missing	No		No		Yes	Yes	NVP	Yes	Missing	Exclusivebreastfeed	99	Missing	Negative	2012-12-05	00/00/00	Period2
1555	SH Yola	Dec	2012	2012-12-06	13	Male	99	Firsttest	Firsttest	Missing	No		No		Yes	Yes	NVP	No	No	Notbreastfed	99	Missing	Negative	2012-12-05	00/00/00	Period2
1556	SH Yola	Dec	2012	2012-12-07	10	Female	99	Firsttest	Firsttest	Missing	No		No		Yes	No		Yes	Missing	Exclusivebreastfeed	99	Missing	Negative	2012-12-05	00/00/00	Period2
1557	SH Yola	Dec	2012	2012-12-08	6	Female	99	Firsttest	Firsttest	Missing	No		No		Yes	Yes	NVP	Yes	Missing	Exclusivebreastfeed	99	Missing	Negative	2012-12-05	00/00/00	Period2
1558	SH Yola	Dec	2012	2012-12-09	8	Male	99	Firsttest	Firsttest	Missing	No		No		Yes	Yes	NVP	Yes	Missing	Exclusivebreastfeed	99	Missing	Negative	2012-12-12	00/00/00	Period2
1559	SH Yola	Dec	2012	2012-12-10	7	Female	99	Firsttest	Firsttest	Missing	No		No		Yes	Yes	NVP	Yes	Missing	Exclusivebreastfeed	99	Missing	Negative	2012-12-12	00/00/00	Period2
1560	SH Yola	Dec	2012	2012-12-11	8	Female	99	Firsttest	Firsttest	Missing	No		No		Yes	Yes	NVP	Yes	Missing	Exclusivebreastfeed	99	Missing	Negative	2012-12-12	00/00/00	Period2
1561	SH Yola	Dec	2012	2012-12-12	8	Female	99	Firsttest	Firsttest	Missing	No		No		Yes	Yes	NVP	Yes	Missing	Exclusivebreastfeed	99	Missing	Negative	2012-12-12	00/00/00	Period2
1562	SH Yola	Dec	2012	2012-12-13	12	Female	2.3	Firsttest	Firsttest	Missing	No		No		Yes	Yes	NVP	Yes	Missing	Exclusivebreastfeed	99	Missing	Positive	2012-12-12	00/00/00	Period2
1563	SH Yola	Dec	2012	2012-12-14	7	Male	3	Firsttest	Firsttest	Missing	No		No		Yes	Yes	NVP	Yes	Missing	Exclusivebreastfeed	99	Missing	Negative	2012-12-12	00/00/00	Period2
1564	SH Yola	Dec	2012	2012-12-15	8	Female	99	Firsttest	Firsttest	Missing	No		No		Yes	Yes	NVP	Yes	Missing	Exclusivebreastfeed	99	Missing	Negative	2012-12-12	00/00/00	Period2
1565	SH Yola	Jan	2013	2013-01-01	8	Female	3.3	Firsttest	Firsttest	Missing	No		No		Yes	Yes	NVP	Yes	Missing	Exclusivebreastfeed	99	Missing	Negative	2013-01-09	00/00/00	Period2
1566	SH Yola	Jan	2013	2013-01-02	16	Female	99	Firsttest	Firsttest	Missing	No		No		No	No		Yes	Missing	Exclusivebreastfeed	99	Missing	Positive	2013-01-09	00/00/00	Period2
1567	SH Yola	Jan	2013	2013-01-03	7	Male	99	Firsttest	Firsttest	Missing	No		No		Yes	Yes	NVP	Yes	Missing	Exclusivebreastfeed	99	Missing	Negative	2013-01-09	00/00/00	Period2
1568	SH Yola	Jan	2013	2013-01-04	8	Male	99	Firsttest	Firsttest	Missing	No		No		Yes	Yes	NVP	Yes	Missing	Exclusivebreastfeed	99	Missing	Negative	2013-01-09	00/00/00	Period2
1569	SH Yola	Jan	2013	2013-01-05	8	Female	99	Firsttest	Firsttest	Missing	No		No		Yes	Yes	NVP	Yes	Missing	Exclusivebreastfeed	99	Missing	Negative	2013-01-09	00/00/00	Period2
1570	SH Yola	Jan	2013	2013-01-06	8	Male	99	Firsttest	Firsttest	Missing	No		No		Yes	Yes	NVP	Yes	Missing	Exclusivebreastfeed	99	Missing	Negative	2013-01-09	00/00/00	Period2
1571	SH Yola	Jan	2013	2013-01-07	8	Male	99	Firsttest	Firsttest	Missing	No		No		Yes	Yes	NVP	Yes	Missing	Exclusivebreastfeed	99	Missing	Negative	2013-01-09	00/00/00	Period2
1572	SH Yola	Jan	2013	2013-01-08	6	Female	99	Firsttest	Firsttest	Missing	No		No		No	No		Yes	Missing	Exclusivebreastfeed	99	Missing	Negative	2013-01-09	00/00/00	Period2
1573	SH Yola	Jan	2013	2013-01-09	6	Male	99	Firsttest	Firsttest	Missing	No		No		Yes	Yes	NVP	Yes	Missing	Exclusivebreastfeed	99	Missing	Negative	2013-01-23	00/00/00	Period2
1574	SH Yola	Jan	2013	2013-01-10	7	Female	2.8	Firsttest	Firsttest	Missing	No		No		Yes	Yes	NVP	Yes	Missing	Exclusivebreastfeed	99	Missing	Negative	2013-01-23	00/00/00	Period2
1575	SH Yola	Jan	2013	2013-01-11	7	Male	99	Firsttest	Firsttest	Missing	No		No		Yes	Yes	NVP	Yes	Missing	Exclusivebreastfeed	99	Missing	Negative	2013-01-23	00/00/00	Period2
1576	SH Yola	Jan	2013	2013-01-12	26	Male	99	Probwithfirsttest	Firsttest	Missing	No		No		Yes	Yes	NVP	Yes	Missing	Exclusivebreastfeed	99	Missing	Negative	2013-01-23	00/00/00	Period2
1577	SH Yola	Jan	2013	2013-01-13	26	Female	99	Probwithfirsttest	Firsttest	Missing	No		No		Yes	No		Yes	Missing	Exclusivebreastfeed	99	Missing	Negative	2013-01-23	00/00/00	Period2
1578	SH Yola	Jan	2013	2013-01-14	11	Female	99	Firsttest	Firsttest	Missing	No		No		Yes	Yes	NVP	Yes	Missing	Exclusivebreastfeed	99	Missing	Negative	2013-01-23	00/00/00	Period2
1579	SH Yola	Jan	2013	2013-01-15	8	Female	99	Firsttest	Firsttest	Missing	No		No		Yes	Yes	NVP	Yes	Missing	Exclusivebreastfeed	99	Missing	Positive	2013-01-23	00/00/00	Period2
1580	SH Yola	Jan	2013	2013-01-16	60	Female	99	Firsttest	Firsttest	Missing	No		No		Yes	No		Yes	Missing	Exclusivebreastfeed	99	Missing	Positive	2013-01-23	00/00/00	Period2
1581	SH Yola	Jan	2013	2013-01-17	40	Female	99	Probwithfirsttest	Firsttest	Missing	No		No		No	No		Yes	Missing	Exclusivebreastfeed	99	Missing	Positive	2013-01-23	00/00/00	Period2
1582	SH Yola	Jan	2013	2013-01-18	6	Female	99	Firsttest	Firsttest	Missing	No		No		Yes	No		Yes	Missing	Exclusivebreastfeed	99	Missing	Negative	2013-01-30	00/00/00	Period2
1583	SH Yola	Jan	2013	2013-01-19	5	Female	99	Firsttest	Firsttest	Missing	No		No		Yes	Yes	NVP	Yes	Missing	Exclusivebreastfeed	99	Missing	Negative	2013-01-30	00/00/00	Period2
1584	SH Yola	Jan	2013	2013-01-20	59	Male	99	Repeat6weeks	SecondTest	Missing	No		No		Yes	Yes	NVP	Yes	Missing	Exclusivebreastfeed	99	Missing	Positive	2013-01-23	00/00/00	Period2
1585	SH Yola	Feb	2013	2013-02-01	6	Male	3.5	Firsttest	Firsttest	Missing	No		No		Yes	Yes	NVP	Yes	Missing	Exclusivebreastfeed	99	Missing	Negative	2013-02-20	00/00/00	Period2
1586	SH Yola	Feb	2013	2013-02-02	13	Female	3.5	Firsttest	Firsttest	Missing	No		No		Yes	Yes	NVP	Yes	Missing	Exclusivebreastfeed	99	Missing	Negative	2013-02-20	00/00/00	Period2
1587	SH Yola	Feb	2013	2013-02-03	67	Female	99	Repeat6weeks	SecondTest	Missing	No		No		Yes	Yes	NVP	Yes	Missing	Exclusivebreastfeed	99	Missing	Negative	2013-02-20	00/00/00	Period2
1588	SH Yola	Feb	2013	2013-02-04	12	Female	99	Firsttest	Firsttest	Missing	No		No		Yes	Yes	NVP	Yes	Missing	Exclusivebreastfeed	99	Missing	Negative	2013-02-20	00/00/00	Period2
1589	SH Yola	Feb	2013	2013-02-05	8	Male	2.9	Firsttest	Firsttest	Missing	No		No		No	Yes	NVP	Yes	Missing	Exclusivebreastfeed	99	Missing	Negative	2013-02-20	00/00/00	Period2
1590	SH Yola	Feb	2013	2013-02-06	19	Female	99	Firsttest	Firsttest	Missing	Missing		Missing		Missing	Missing		No	No	Notbreastfed	99	Missing	Positive	2013-02-20	00/00/00	Period2
1591	SH Yola	Feb	2013	2013-02-07	16	Male	99	Firsttest	Firsttest	Missing	No		No		Yes	Yes	NVP	Yes	Missing	Exclusivebreastfeed	99	Missing	Negative	2013-02-20	00/00/00	Period2
1592	SH Yola	Feb	2013	2013-02-08	61	Male	99	Repeat6weeks	SecondTest	Missing	No		No		Yes	Yes	NVP	Yes	Missing	Exclusivebreastfeed	99	Missing	Negative	2013-02-20	00/00/00	Period2
1593	SH Yola	Feb	2013	2013-02-09	61	Female	99	Repeat6weeks	SecondTest	Missing	No		No		Yes	Yes	NVP	Yes	Missing	Exclusivebreastfeed	99	Missing	Negative	2013-02-20	00/00/00	Period2
1594	SH Yola	Feb	2013	2013-02-10	8	Male	99	Firsttest	Firsttest	Missing	No		No		Yes	Yes	NVP	Yes	Missing	Exclusivebreastfeed	99	Missing	Negative	2013-02-20	00/00/00	Period2
1595	SH Yola	Feb	2013	2013-02-11	6	Female	3.3	Firsttest	Firsttest	Missing	No		No		No	Yes	NVP	Yes	Missing	Exclusivebreastfeed	99	Missing	Negative	2013-02-20	00/00/00	Period2
1596	SH Yola	Feb	2013	2013-02-12	19	Male	99	Firsttest	Firsttest	Missing	No		No		No	No		Yes	Missing	Exclusivebreastfeed	99	Missing	Negative	2013-02-27	00/00/00	Period2
1597	SH Yola	Feb	2013	2013-02-13	10	Male	99	Firsttest	Firsttest	Missing	No		No		Yes	Yes	NVP	Yes	Missing	Exclusivebreastfeed	99	Missing	Negative	2013-02-27	00/00/00	Period2
1598	SH Yola	Feb	2013	2013-02-14	8	Male	99	Firsttest	Firsttest	Missing	No		No		Yes	Yes	NVP	Yes	Missing	Exclusivebreastfeed	99	Missing	Negative	2013-02-27	00/00/00	Period2
1599	SH Yola	Feb	2013	2013-02-15	8	Female	99	Firsttest	Firsttest	Missing	No		No		Yes	Yes	NVP	Yes	Missing	Exclusivebreastfeed	99	Missing	Negative	2013-02-27	00/00/00	Period2
1600	SH Yola	Feb	2013	2013-02-16	48	Male	99	Probwithfirsttest	Firsttest	Missing	Missing		Missing		Missing	Missing		Missing	Missing	Missing	99	Missing	Positive	2013-02-27	00/00/00	Period2
1601	SH Yola	Feb	2013	2013-02-17	48	Female	99	Probwithfirsttest	Firsttest	Missing	No		No		No	No		Yes	Missing	Exclusivebreastfeed	99	Missing	Negative	2013-02-27	00/00/00	Period2
1602	SH Yola	Feb	2013	2013-02-18	6	Male	2.8	Firsttest	Firsttest	Missing	No		No		Yes	Yes	NVP	Yes	Missing	Exclusivebreastfeed	99	Missing	Negative	2013-02-27	00/00/00	Period2
1603	SH Yola	Feb	2013	2013-02-19	15	Male	99	Firsttest	Firsttest	Missing	No		No		Yes	Yes	NVP	Yes	Missing	Exclusivebreastfeed	99	Missing	Negative	2013-02-27	00/00/00	Period2
1604	SH Yola	Feb	2013	2013-02-20	7	Male	99	Firsttest	Firsttest	Missing	No		No		Yes	Yes	NVP	Yes	Missing	Exclusivebreastfeed	99	Missing	Negative	2013-02-27	00/00/00	Period2
1605	SH Yola	Feb	2013	2013-02-21	43	Female	99	Probwithfirsttest	Firsttest	Missing	No		No		Yes	Yes	NVP	Yes	Missing	Exclusivebreastfeed	99	Missing	Negative	2013-02-27	00/00/00	Period2
1606	SH Yola	Mar	2013	2013-03-01	20	Male	99	Probwithfirsttest	Firsttest	Missing	No		Yes	sdNVP	No	Yes	NVP	Yes	Missing	Exclusivebreastfeed	99	Missing	Negative	2013-03-06	00/00/00	Period2
1607	SH Yola	Mar	2013	2013-03-02	12	Male	99	Firsttest	Firsttest	Missing	No		Yes	sdNVP	No	Yes	NVP	Yes	Missing	Exclusivebreastfeed	99	Missing	Negative	2013-03-06	00/00/00	Period2
1608	SH Yola	Mar	2013	2013-03-03	14	Male	99	Firsttest	Firsttest	Missing	No		Yes	AZTsdNVP	No	Yes	NVP	Yes	Missing	Exclusivebreastfeed	99	Missing	Negative	2013-03-06	00/00/00	Period2
1609	SH Yola	Mar	2013	2013-03-04	14	Male	3.5	Firsttest	Firsttest	Missing	No		Yes	sdNVP	No	Yes	NVP	No	No	Notbreastfed	99	Missing	Negative	2013-03-06	00/00/00	Period2
1610	SH Yola	Mar	2013	2013-03-05	10	Female	99	Firsttest	Firsttest	Missing	No		Yes	sdNVP	No	Yes	NVP	Yes	Missing	Exclusivebreastfeed	99	Missing	Missing	2013-03-06	00/00/00	Period2
1611	SH Yola	Mar	2013	2013-03-06	6	Female	2.4	Firsttest	Firsttest	Missing	No		Yes	AZTsdNVP	No	Yes	NVP	Yes	Missing	Exclusivebreastfeed	99	Missing	Negative	2013-03-06	00/00/00	Period2
1612	SH Yola	Mar	2013	2013-03-07	67	Male	99	Firsttest	Firsttest	Missing	No		Yes	AZTsdNVP	No	Yes	NVP	Yes	Missing	Exclusivebreastfeed	99	Missing	Missing	2013-03-06	00/00/00	Period2
1613	SH Yola	Mar	2013	2013-03-08	7	Female	3.2	Firsttest	Firsttest	Missing	No		Yes	sdNVP	No	Yes	NVP	Yes	Missing	Exclusivebreastfeed	99	Missing	Missing	2013-03-06	00/00/00	Period2
1614	SH Yola	Mar	2013	2013-03-09	60	Female	99	Firsttest	Firsttest	Missing	No		No		Yes	Yes	NVP	Yes	Missing	Exclusivebreastfeed	99	Missing	Negative	2013-03-06	00/00/00	Period2
1615	SH Yola	Mar	2013	2013-03-10	7	Female	2.6	Firsttest	Firsttest	Missing	No		No		Yes	Yes	NVP	Yes	Missing	Exclusivebreastfeed	99	Missing	Negative	2013-03-06	00/00/00	Period2
1616	SH Yola	Mar	2013	2013-03-11	8	Female	99	Firsttest	Firsttest	Missing	No		No		Yes	Yes	NVP	Yes	Missing	Exclusivebreastfeed	99	Missing	Negative	2013-03-06	00/00/00	Period2
1617	SH Yola	Mar	2013	2013-03-12	6	Female	99	Firsttest	Firsttest	Missing	No		No		Yes	Yes	NVP	Yes	Missing	Exclusivebreastfeed	99	Missing	Negative	2013-03-27	00/00/00	Period2
1618	SH Yola	Mar	2013	2013-03-13	58	Male	99	Firsttest	Firsttest	Missing	No		No		Yes	Yes	NVP	Yes	Missing	Exclusivebreastfeed	99	Missing	Negative	2013-03-27	00/00/00	Period2
1619	SH Yola	Mar	2013	2013-03-14	58	Female	99	Firsttest	Firsttest	Missing	No		No		No	Yes	NVP	Yes	Missing	Exclusivebreastfeed	99	Missing	Missing	2013-03-27	00/00/00	Period2
1620	SH Yola	Apr	2013	2013-04-01	9	Female	99	Firsttest	Firsttest	Missing	Missing		Missing		Missing	Yes	NVP	Yes	Missing	Exclusivebreastfeed	99	Missing	Missing	2013-04-03	00/00/00	Period2
1621	SH Yola	Apr	2013	2013-04-02	9	Female	99	Firsttest	Firsttest	Missing	Missing		Missing		Missing	Yes	NVP	Yes	Missing	Exclusivebreastfeed	99	Missing	Negative	2013-04-03	00/00/00	Period2
1622	SH Yola	Apr	2013	2013-04-03	68	Female	99	Repeat6weeks	SecondTest	Missing	Missing		Missing		Missing	Yes	NVP	Yes	Missing	Exclusivebreastfeed	99	Missing	Missing	2013-04-03	00/00/00	Period2
1623	SH Yola	Apr	2013	2013-04-04	7	Female	99	Firsttest	Firsttest	Missing	Missing		Missing		Missing	Yes	NVP	No	No	Notbreastfed	99	Missing	Missing	2013-04-03	00/00/00	Period2
1624	SH Yola	Apr	2013	2013-04-05	6	Female	99	Firsttest	Firsttest	Missing	Missing		Missing		Missing	Yes	NVP	Yes	Missing	Exclusivebreastfeed	99	Missing	Missing	2013-04-10	00/00/00	Period2
1625	SH Yola	Apr	2013	2013-04-06	6	Female	99	Firsttest	Firsttest	Missing	Missing		Missing		Missing	Yes	NVP	Yes	Missing	Exclusivebreastfeed	99	Missing	Negative	2013-04-10	00/00/00	Period2
1626	SH Yola	Apr	2013	2013-04-07	6	Male	99	Firsttest	Firsttest	Missing	Missing		Missing		Missing	Yes	NVP	Yes	Missing	Exclusivebreastfeed	99	Missing	Missing	2013-04-10	00/00/00	Period2
1627	SH Yola	Apr	2013	2013-04-08	9	Male	99	Firsttest	Firsttest	Missing	Missing		Missing		Missing	No		Yes	Missing	Exclusivebreastfeed	99	Missing	Missing	2013-04-10	00/00/00	Period2
1628	SH Yola	Apr	2013	2013-04-09	6	Male	99	Firsttest	Firsttest	Missing	Missing		Missing		Missing	Yes	NVP	Yes	Missing	Exclusivebreastfeed	99	Missing	Missing	2013-04-10	00/00/00	Period2
1629	SH Yola	Apr	2013	2013-04-10	62	Female	99	Firsttest	Firsttest	Missing	Missing		Missing		Missing	No		Yes	Missing	Exclusivebreastfeed	99	Missing	Missing	2013-04-10	00/00/00	Period2
1630	SH Yola	Apr	2013	2013-04-11	6	Male	99	Firsttest	Firsttest	Missing	Missing		Missing		Missing	Yes	NVP	Yes	Missing	Exclusivebreastfeed	99	Missing	Missing	2013-04-10	00/00/00	Period2
1631	SH Yola	Apr	2013	2013-04-12	65	Female	99	Repeat6weeks	SecondTest	Missing	No		No		Yes	Yes	NVP	Yes	Missing	Exclusivebreastfeed	99	Missing	Missing	2013-04-24	00/00/00	Period2
1632	SH Yola	Apr	2013	2013-04-13	8	Male	99	Firsttest	Firsttest	Missing	No		No		Yes	Yes	NVP	Yes	Missing	Mixedfed	99	Missing	Missing	00/00/00	00/00/00	Period2
1633	SH Yola	Apr	2013	2013-04-14	32	Male	2.7	Probwithfirsttest	Firsttest	Missing	No		No		Yes	Yes	NVP	Yes	Missing	Exclusivebreastfeed	99	Missing	Missing	2013-04-24	00/00/00	Period2
1634	SH Yola	Apr	2013	2013-04-15	67	Female	99	Repeat6weeks	SecondTest	Missing	No		No		Yes	Yes	NVP	Yes	Missing	Exclusivebreastfeed	99	Missing	Missing	2013-04-24	00/00/00	Period2
1635	SH Yola	Jul	2013	2013-07-01	999	Male	99	Firsttest	Firsttest	Missing	Missing		Missing		Missing	Missing		Missing	Missing	Missing	99	Missing	Negative	00/00/00	00/00/00	Period2
1636	SH Yola	Jul	2013	2013-07-02	999	Male	99	Firsttest	Firsttest	Missing	Missing		Missing		Missing	Missing		Missing	Missing	Missing	99	Missing	Negative	00/00/00	00/00/00	Period2
1637	SH Yola	Jul	2013	2013-07-03	999	Male	99	Firsttest	Firsttest	Missing	Missing		Missing		Missing	Missing		Missing	Missing	Missing	99	Missing	Negative	00/00/00	00/00/00	Period2
1638	SH Yola	Jul	2013	2013-07-04	999	Female	99	Firsttest	Firsttest	Missing	Missing		Missing		Missing	Missing		Missing	Missing	Missing	99	Missing	Negative	00/00/00	00/00/00	Period2
1639	SH Yola	Jul	2013	2013-07-05	999	Female	99	Firsttest	Firsttest	Missing	Missing		Missing		Missing	Missing		Missing	Missing	Missing	99	Missing	Negative	00/00/00	00/00/00	Period2
1640	SH Yola	Jul	2013	2013-07-06	999	Male	99	Firsttest	Firsttest	Missing	Missing		Missing		Missing	Missing		Missing	Missing	Missing	99	Missing	Negative	00/00/00	00/00/00	Period2
1641	SH Yola	Jul	2013	2013-07-02	999	Male	99	Firsttest	Firsttest	Missing	Missing		Missing		Missing	Missing		Missing	Missing	Missing	99	Missing	Negative	00/00/00	00/00/00	Period2
1642	SH Yola	Jul	2013	2013-07-03	999	Female	99	Firsttest	Firsttest	Missing	Missing		Missing		Missing	Missing		Missing	Missing	Missing	99	Missing	Negative	00/00/00	00/00/00	Period2
1643	SH Yola	Jul	2013	2013-07-04	999	Female	99	Firsttest	Firsttest	Missing	Missing		Missing		Missing	Missing		Missing	Missing	Missing	99	Missing	Negative	00/00/00	00/00/00	Period2
1644	SH Yola	Jul	2013	2013-07-05	999	Male	99	Firsttest	Firsttest	Missing	Missing		Missing		Missing	Missing		Missing	Missing	Missing	99	Missing	Negative	00/00/00	00/00/00	Period2
1645	SH Yola	Jul	2013	2013-07-06	999	Male	99	Firsttest	Firsttest	Missing	Missing		Missing		Missing	Missing		Missing	Missing	Missing	99	Missing	Negative	00/00/00	00/00/00	Period2
1646	SH Yola	Jul	2013	2013-07-07	7	Female	3	Firsttest	Firsttest	Missing	No		No		Yes	Yes	NVP	Yes	Missing	Exclusivebreastfeed	99	Missing	Negative	00/00/00	00/00/00	Period2
1647	SH Yola	Jul	2013	2013-07-08	17	Male	5	Firsttest	Firsttest	Missing	No		No		Yes	Yes	NVP	Yes	Missing	Exclusivebreastfeed	99	Yesstarttoday	Negative	00/00/00	00/00/00	Period2
1648	SH Yola	Jul	2013	2013-07-09	3	Male	3.6	Firsttest	Firsttest	Missing	No		No		Yes	Yes	NVP	Yes	Missing	Exclusivebreastfeed	99	Missing	Negative	00/00/00	00/00/00	Period2
1649	SH Yola	Jul	2013	2013-07-10	21	Male	3.3	Probwithfirsttest	Firsttest	Missing	No		No		Yes	Yes	NVP	Yes	Missing	Exclusivebreastfeed	99	Missing	Negative	00/00/00	00/00/00	Period2
1650	SH Yola	Jul	2013	2013-07-11	8	Male	99	Firsttest	Firsttest	Missing	Yes	Before	No		No	Yes	NVP	Yes	Yes	Exclusivebreastfeed	99	Yesstarttoday	Negative	00/00/00	00/00/00	Period2
1651	SH Yola	Jul	2013	2013-07-12	16	Male	99	Firsttest	Firsttest	Missing	No		Yes	Tripleregimen	No	Yes	NVP	Yes	Yes	Missing	99	Missing	Negative	2013-07-24	00/00/00	Period2
1652	SH Yola	Jul	2013	2013-07-13	8	Male	99	Firsttest	Firsttest	Missing	No		Yes	Tripleregimen	No	Yes	Missing	Yes	Yes	Missing	99	Missing	Negative	2013-07-24	00/00/00	Period2
1653	SH Yola	Jul	2013	2013-07-14	8	Male	99	Firsttest	Firsttest	Missing	No		Yes	Tripleregimen	No	Missing		No	No	Notbreastfed	99	No	Negative	2013-07-24	00/00/00	Period2
1654	SH Yola	Jul	2013	2013-07-15	8	Female	99	Firsttest	Firsttest	Missing	No		Yes	Tripleregimen	No	Yes	NVP	Yes	Yes	Missing	99	Missing	Negative	2013-07-24	00/00/00	Period2
1655	SH Yola	Jul	2013	2013-07-15	8	Female	99	Firsttest	Firsttest	Missing	No		Yes	Tripleregimen	No	Yes	Missing	Yes	Yes	Missing	99	No	Negative	2013-07-24	00/00/00	Period2
1656	SH Yola	Jul	2013	2013-07-15	8	Female	99	Firsttest	Firsttest	Missing	No		Yes	Missing	No	Yes	NVP	No	No	Notbreastfed	99	No	Negative	2013-07-24	00/00/00	Period2
1657	SH Yola	Jul	2013	2013-07-15	16	Male	99	Firsttest	Firsttest	Missing	No		Yes	Tripleregimen	No	Yes	NVP	Yes	Yes	Missing	99	Missing	Negative	2013-07-24	00/00/00	Period2
1658	SH Yola	Jul	2013	2013-07-15	12	Male	99	Firsttest	Firsttest	Missing	No		Yes	Tripleregimen	No	Yes	Missing	No	No	Notbreastfed	99	Missing	Negative	2013-07-24	00/00/00	Period2
1659	SH Yola	Jul	2013	2013-07-15	8	Female	99	Firsttest	Firsttest	Missing	No		Yes	Tripleregimen	No	Yes	NVP	Yes	Yes	Missing	99	Missing	Negative	2013-07-24	00/00/00	Period2
1660	SH Yola	Jul	2013	2013-07-15	8	Female	99	Firsttest	Firsttest	Missing	No		Yes	Tripleregimen	No	Yes	NVP	Yes	Yes	Missing	99	Missing	Negative	2013-07-24	00/00/00	Period2
1661	SH Yola	Jul	2013	2013-07-15	8	Female	99	Firsttest	Firsttest	Missing	No		Yes	Tripleregimen	No	Yes	NVP	Yes	Yes	Missing	99	Missing	Negative	2013-07-24	00/00/00	Period2
1662	SH Yola	Jul	2013	2013-07-15	8	Male	99	Firsttest	Firsttest	Missing	No		Yes	Tripleregimen	No	Yes	NVP	Yes	Yes	Missing	99	Missing	Negative	2013-07-24	00/00/00	Period2
1663	SH Yola	Jul	2013	2013-07-15	8	Male	99	Firsttest	Firsttest	Missing	No		Yes	Tripleregimen	No	No		Yes	Missing	Missing	99	Missing	Negative	2013-07-31	00/00/00	Period2
1664	SH Yola	Jul	2013	2013-07-15	8	Male	99	Firsttest	Firsttest	Missing	No		Yes	Tripleregimen	No	Yes	NVP	Yes	Yes	Missing	99	Missing	Negative	2013-07-31	00/00/00	Period2
1665	SH Yola	Aug	2013	2013-08-01	68	Male	99	Firsttest	Firsttest	Missing	No		No		Yes	Yes	NVP	Yes	Missing	Exclusivebreastfeed	99	Missing	Missing	2013-08-14	00/00/00	Period2
1666	SH Yola	Aug	2013	2013-08-02	18	Male	99	Firsttest	Firsttest	Missing	No		No		Yes	Yes	NVP	Yes	Missing	Exclusivebreastfeed	99	Missing	Missing	2013-08-14	00/00/00	Period2
1667	SH Yola	Aug	2013	2013-08-03	33	Male	4.3	Probwithfirsttest	Firsttest	Missing	No		No		No	Yes	NVP	Yes	Yes	Exclusivebreastfeed	99	Yesstarttoday	Negative	2013-08-14	00/00/00	Period2
1668	SH Yola	Aug	2013	2013-08-04	13	Female	99	Firsttest	Firsttest	Missing	No		Yes	Tripleregimen	No	Yes	NVP	Yes	Yes	Exclusivebreastfeed	99	Yesstarttoday	Negative	2013-08-14	00/00/00	Period2
1669	SH Yola	Aug	2013	2013-08-05	11	Male	99	Firsttest	Firsttest	Missing	No		Yes	Tripleregimen	No	Yes	NVP	Yes	Yes	Exclusivebreastfeed	99	Yesstarttoday	Negative	2013-08-14	00/00/00	Period2
1670	SH Yola	Aug	2013	2013-08-06	8	Male	3.2	Firsttest	Firsttest	Missing	No		Yes	Tripleregimen	No	Yes	NVP	Yes	Yes	Exclusivebreastfeed	99	Yesstarttoday	Negative	2013-08-14	00/00/00	Period2
1671	SH Yola	Aug	2013	2013-08-07	30	Female	99	Probwithfirsttest	Firsttest	Missing	No		Yes	Tripleregimen	No	Yes	NVP	Yes	Yes	Exclusivebreastfeed	99	Yesstarttoday	Missing	2013-08-14	00/00/00	Period2
1672	SH Yola	Aug	2013	2013-08-08	57	Male	4	Firsttest	Firsttest	Missing	No		No		Yes	Yes	NVP	Yes	Unknown	Exclusivebreastfeed	99	Missing	Missing	2013-08-14	00/00/00	Period2
1673	SH Yola	Aug	2013	2013-08-09	55	Female	99	Firsttest	Firsttest	Missing	No		No		Yes	Yes	NVP	Yes	Missing	Exclusivebreastfeed	99	Missing	Negative	2013-08-14	00/00/00	Period2
1674	SH Yola	Aug	2013	2013-08-10	9	Male	3.5	Firsttest	Firsttest	Missing	Yes	Before	No		No	Yes	NVP	Yes	Yes	Exclusivebreastfeed	99	Yesstarttoday	Negative	2013-08-21	00/00/00	Period2
1675	SH Yola	Aug	2013	2013-08-11	65	Male	3.8	FirsttestSickInfant	Firsttest	Missing	Missing		Missing		Missing	Missing		Missing	Missing	Missing	99	Missing	Missing	2013-08-28	00/00/00	Period2
1676	SH Yola	Aug	2013	2013-08-12	21	Male	99	Probwithfirsttest	Firsttest	Missing	No		No		Yes	Yes	NVP	Yes	Missing	Mixedfed	99	Missing	Negative	2013-08-28	00/00/00	Period2
1677	SH Yola	Aug	2013	2013-08-13	7	Male	99	Firsttest	Firsttest	Missing	No		No		No	Yes	NVP	Yes	Yes	Mixedfed	99	Yesstarttoday	Negative	2013-08-28	00/00/00	Period2
1678	SH Yola	Aug	2013	2013-08-14	8	Female	99	Firsttest	Firsttest	Missing	No		No		No	No		Yes	Missing	Mixedfed	99	Yesstarttoday	Negative	2013-08-14	00/00/00	Period2
1679	SH Yola	Aug	2013	2013-08-15	6	Male	99	Firsttest	Firsttest	Missing	Yes	Before	No		No	Yes	NVP	Yes	Yes	Exclusivebreastfeed	99	Missing	Negative	2013-08-14	00/00/00	Period2
1680	SH Yola	Aug	2013	2013-08-16	6	Female	99	Firsttest	Firsttest	Missing	Yes	Before	No		No	Yes	NVP	Yes	Yes	Exclusivebreastfeed	99	Yesstarttoday	Negative	2013-08-14	00/00/00	Period2
1681	SH Yola	Aug	2013	2013-08-17	16	Male	99	Firsttest	Firsttest	Missing	Yes	Before	No		No	Yes	NVP	Yes	Yes	Missing	99	Yesstarttoday	Negative	2013-08-28	00/00/00	Period2
1682	SH Yola	Sep	2013	2013-09-01	23	Female	99	Probwithfirsttest	Firsttest	Missing	Yes	Before	No		No	Yes	NVP	Yes	Yes	Exclusivebreastfeed	99	Yesdaily	Negative	2013-09-04	00/00/00	Period2
1683	SH Yola	Sep	2013	2013-09-02	23	Female	99	Probwithfirsttest	Firsttest	Missing	No		No		No	No		Yes	Yes	Mixedfed	99	Yesstarttoday	Negative	2013-09-04	00/00/00	Period2
1684	SH Yola	Sep	2013	2013-09-03	23	Female	2.5	Probwithfirsttest	Firsttest	Missing	No		Yes	Tripleregimen	No	Yes	NVP	Yes	Yes	Exclusivebreastfeed	99	Yesdaily	Negative	2013-09-04	00/00/00	Period2
1685	SH Yola	Sep	2013	2013-09-04	47	Female	2.7	Probwithfirsttest	Firsttest	Missing	No		No		Yes	Yes	NVP	Yes	Yes	Exclusivebreastfeed	99	Yesdaily	Negative	2013-09-04	00/00/00	Period2
1686	SH Yola	Sep	2013	2013-09-05	6	Male	99	Firsttest	Firsttest	Missing	Yes	Before	No		No	Yes	NVP	Yes	Yes	Exclusivebreastfeed	99	Yesdaily	Negative	2013-09-04	00/00/00	Period2
1687	SH Yola	Sep	2013	2013-09-06	9	Male	3.5	Firsttest	Firsttest	Missing	Yes	Before	No		No	Yes	NVP	Yes	Yes	Exclusivebreastfeed	99	Yesstarttoday	Negative	2013-09-11	00/00/00	Period2
1688	SH Yola	Sep	2013	2013-09-07	23	Female	99	Probwithfirsttest	Firsttest	Missing	Yes	Before	No		No	Yes	NVP	Yes	Missing	Exclusivebreastfeed	99	Yesstarttoday	Negative	2013-09-11	00/00/00	Period2
1689	SH Yola	Sep	2013	2013-09-08	6	Male	2.8	Firsttest	Firsttest	Missing	No		No		Yes	Yes	NVP	Yes	Missing	Exclusivebreastfeed	99	Missing	Missing	2013-09-11	00/00/00	Period2
1690	SH Yola	Sep	2013	2013-09-09	26	Female	99	Probwithfirsttest	Firsttest	Missing	No		No		No	No		Yes	Missing	Mixedfed	99	Missing	Missing	2013-09-11	00/00/00	Period2
1691	SH Yola	Sep	2013	2013-09-10	27	Female	2.5	Probwithfirsttest	Firsttest	Missing	No		Yes	Tripleregimen	No	Yes	NVP	Yes	Yes	Exclusivebreastfeed	99	Yesdaily	Negative	2013-09-11	00/00/00	Period2
1692	SH Yola	Sep	2013	2013-09-11	23	Male	99	Probwithfirsttest	Firsttest	Missing	No		Yes	AZTsdNVP	No	Yes	NVP	Yes	Missing	Exclusivebreastfeed	99	Yesstarttoday	Missing	2013-09-11	00/00/00	Period2
1693	SH Yola	Sep	2013	2013-09-12	6	Male	99	Firsttest	Firsttest	Missing	No		Yes	Tripleregimen	No	Yes	NVP	Yes	Yes	Exclusivebreastfeed	99	Missing	Negative	2013-09-18	00/00/00	Period2
1694	SH Yola	Sep	2013	2013-09-13	12	Male	99	Firsttest	Firsttest	Missing	No		No		No	No		Yes	Missing	Exclusivebreastfeed	99	Yesstarttoday	Positive	2013-09-18	00/00/00	Period2
1695	SH Yola	Sep	2013	2013-09-14	10	Male	99	Firsttest	Firsttest	Missing	No		No		Yes	Yes	NVP	Yes	Missing	Exclusivebreastfeed	99	Missing	Missing	2013-09-18	00/00/00	Period2
1696	SH Yola	Sep	2013	2013-09-15	6	Female	99	Firsttest	Firsttest	Missing	No		Yes	Tripleregimen	No	Yes	NVP	Yes	Yes	Exclusivebreastfeed	99	Missing	Negative	2013-09-25	00/00/00	Period2
1697	SH Yola	Sep	2013	2013-09-16	48	Female	99	Probwithfirsttest	Firsttest	Missing	No		Yes	AZTsdNVP	No	Yes	NVP	Yes	Missing	Exclusivebreastfeed	99	Yesstarttoday	Negative	2013-09-25	00/00/00	Period2
1698	SH Yola	Sep	2013	2013-09-17	26	Male	99	Probwithfirsttest	Firsttest	Missing	No		No		Yes	Yes	NVP	Yes	Missing	Exclusivebreastfeed	99	Missing	Missing	2013-09-25	00/00/00	Period2
1699	SH Yola	Sep	2013	2013-09-18	20	Male	99	Probwithfirsttest	Firsttest	Missing	No		No		No	No		No	No	Notbreastfed	99	Yesstarttoday	Negative	2013-09-25	00/00/00	Period2
1700	SH Yola	Sep	2013	2013-09-18	8	Male	99	Firsttest	Firsttest	Missing	Yes	Before	No		No	Yes	NVP	Yes	Yes	Exclusivebreastfeed	99	Yesstarttoday	Negative	2013-09-25	00/00/00	Period2
1701	SH Yola	Sep	2013	2013-09-18	60	Male	99	Repeat6weeks	SecondTest	Missing	Yes	Before	No		No	Yes	NVP	Yes	No	Missing	99	Yesdaily	Negative	2013-09-25	00/00/00	Period2
1702	SH Yola	Oct	2013	2013-10-01	6	Male	99	Firsttest	Firsttest	Missing	Yes	Before	No		No	Yes	NVP	Yes	Yes	Exclusivebreastfeed	99	Yesstarttoday	Negative	2013-10-02	00/00/00	Period2
1703	SH Yola	Oct	2013	2013-10-02	6	Female	99	Firsttest	Firsttest	Missing	No		No		Yes	Yes	NVP	Yes	Yes	Exclusivebreastfeed	99	Yesstarttoday	Negative	2013-10-02	00/00/00	Period2
1704	SH Yola	Oct	2013	2013-10-03	6	Female	99	Firsttest	Firsttest	Missing	No		No		No	No		Yes	Yes	Exclusivebreastfeed	99	Yesstarttoday	Negative	2013-10-02	00/00/00	Period2
1705	SH Yola	Oct	2013	2013-10-04	6	Male	99	Firsttest	Firsttest	Missing	No		Yes	Tripleregimen	No	Yes	NVP	Yes	Yes	Exclusivebreastfeed	99	Yesstarttoday	Negative	2013-10-02	00/00/00	Period2
1706	SH Yola	Oct	2013	2013-10-05	6	Male	99	Firsttest	Firsttest	Missing	No		No		No	Yes	NVP	Yes	Yes	Mixedfed	99	Yesstarttoday	Negative	2013-10-09	2014-03-10	Period2
1707	SH Yola	Oct	2013	2013-10-06	7	Female	99	Firsttest	Firsttest	Missing	No		Yes	Tripleregimen	No	Yes	NVP	Yes	Yes	Mixedfed	99	Yesstarttoday	Negative	2013-10-09	2014-03-10	Period2
1708	SH Yola	Oct	2013	2013-10-07	39	Female	99	Probwithfirsttest	Firsttest	Missing	No		No		No	No		Yes	Missing	Mixedfed	99	Missing	Positive	2013-10-09	00/00/00	Period2
1709	SH Yola	Oct	2013	2013-10-08	6	Female	99	Firsttest	Firsttest	Missing	No		No		Yes	Yes	NVP	Yes	Missing	Exclusivebreastfeed	99	Missing	Negative	2013-10-23	2014-03-10	Period2
1710	SH Yola	Oct	2013	2013-10-09	8	Female	99	Firsttest	Firsttest	Missing	No		No		Yes	Yes	NVP	Yes	Missing	Exclusivebreastfeed	99	Missing	Negative	2013-10-23	2014-03-10	Period2
1711	SH Yola	Oct	2013	2013-10-10	24	Female	99	Probwithfirsttest	Firsttest	Missing	Yes	Before	No		No	Yes	NVP	No	No	Notbreastfed	99	Yesstarttoday	Negative	2013-10-23	2014-03-10	Period2
1712	SH Yola	Oct	2013	2013-10-11	24	Male	99	Probwithfirsttest	Firsttest	Missing	Yes	Before	No		No	Yes	NVP	Yes	No	Exclusivebreastfeed	99	Yesdaily	Negative	2013-10-30	2014-03-10	Period2
1713	SH Yola	Nov	2013	2013-11-01	32	Male	99	Probwithfirsttest	Firsttest	Missing	No		Yes	Tripleregimen	No	Yes	NVP	Yes	No	Exclusivebreastfeed	5	Yesdaily	Negative	2013-11-06	2014-03-10	Period2
1714	SH Yola	Nov	2013	2013-11-02	10	Female	99	Firsttest	Firsttest	Missing	No		No		Yes	Yes	NVP	Yes	Missing	Exclusivebreastfeed	99	Missing	Negative	2013-11-06	2014-03-10	Period2
1715	SH Yola	Nov	2013	2013-11-03	14	Female	99	Firsttest	Firsttest	Missing	Yes	Before	No		No	Yes	NVP	Yes	Yes	Exclusivebreastfeed	99	Yesstarttoday	Negative	2013-11-06	2014-03-10	Period2
1716	SH Yola	Nov	2013	2013-11-04	34	Female	99	Probwithfirsttest	Firsttest	Missing	Yes	Before	No		No	Yes	NVP	Yes	Yes	Exclusivebreastfeed	99	Yesstarttoday	Negative	2013-11-06	2014-03-10	Period2
1717	SH Yola	Nov	2013	2013-11-05	6	Female	3.1	Firsttest	Firsttest	Missing	No		No		Yes	Yes	NVP	Yes	Missing	Mixedfed	99	Missing	Negative	2013-11-13	2014-03-10	Period2
1718	SH Yola	Nov	2013	2013-11-06	9	Female	4.4	Firsttest	Firsttest	Missing	No		No		Yes	Yes	NVP	Yes	Missing	Exclusivebreastfeed	99	Missing	Negative	2013-11-13	2014-03-10	Period2
1719	SH Yola	Nov	2013	2013-11-07	91	Male	99	Confirmationfirsttest	SecondTest	Missing	Yes	Before	No		No	Yes	NVP	Yes	No	Exclusivebreastfeed	12	Yesdaily	Negative	2013-11-20	2014-03-10	Period2
1720	SH Yola	Nov	2013	2013-11-08	7	Female	3.9	Firsttest	Firsttest	Missing	No		No		Yes	Yes	NVP	Yes	Missing	Exclusivebreastfeed	99	Missing	Negative	2013-11-20	2014-03-10	Period2
1721	SH Yola	Nov	2013	2013-11-09	999	Male	99	Firsttest	Firsttest	Missing	No		No		No	No		No	No	Notbreastfed	99	Missing	Positive	2013-11-20	2014-03-10	Period2
1722	SH Yola	Nov	2013	2013-11-10	7	Male	4	Firsttest	Firsttest	Missing	No		Yes	AZTsdNVP	No	Yes	NVP	Yes	Yes	Exclusivebreastfeed	7	Yesdaily	Negative	2013-11-20	2014-03-10	Period2
1723	SH Yola	Nov	2013	2013-11-11	7	Female	4	Firsttest	Firsttest	Missing	No		Yes	AZTsdNVP	No	No		Yes	Yes	Mixedfed	99	Missing	Negative	2013-11-20	2014-03-10	Period2
1724	SH Yola	Nov	2013	2013-11-12	58	Female	99	Repeat6weeks	SecondTest	Missing	No		Yes	Tripleregimen	No	Yes	NVP	Yes	No	Exclusivebreastfeed	12	Yesdaily	Negative	2013-11-27	2014-03-10	Period2
1725	SH Yola	Nov	2013	2013-11-13	12	Female	99	Firsttest	Firsttest	Missing	No		No		Yes	Yes	NVP	Yes	Missing	Exclusivebreastfeed	99	Missing	Negative	2013-11-27	2014-03-10	Period2
1726	SH Yola	Nov	2013	2013-11-14	7	Female	99	Firsttest	Firsttest	Missing	No		Yes	AZTsdNVP	No	Yes	NVP	No	No	Notbreastfed	99	Yesdaily	Negative	2013-11-27	2014-03-10	Period2
1727	SH Yola	Nov	2013	2013-11-15	6	Female	99	Firsttest	Firsttest	Missing	No		Yes	AZTsdNVP	No	Yes	NVP	Yes	Yes	Exclusivebreastfeed	99	Yesstarttoday	Negative	2013-11-27	2014-03-10	Period2
1728	SH Yola	Dec	2013	2013-12-01	7	Male	99	Firsttest	Firsttest	Missing	No		No		Yes	Yes	NVP	Yes	Missing	Exclusivebreastfeed	99	Missing	Negative	2013-12-11	2014-03-10	Period2
1729	SH Yola	Dec	2013	2013-12-02	59	Female	99	Repeat6weeks	SecondTest	Missing	No		Yes	Tripleregimen	No	Yes	NVP	Yes	No	Exclusivebreastfeed	12	Yesdaily	Negative	2013-12-11	2014-03-10	Period2
1730	SH Yola	Dec	2013	2013-12-03	8	Male	99	Firsttest	Firsttest	Missing	No		Yes	Tripleregimen	No	Yes	NVP	Yes	Yes	Exclusivebreastfeed	99	Yesstarttoday	Negative	2013-12-11	2014-03-10	Period2
1731	SH Yola	Dec	2013	2013-12-04	7	Female	4	Firsttest	Firsttest	Missing	No		No		Yes	Yes	NVP	Yes	Missing	Exclusivebreastfeed	99	Missing	Negative	2013-12-18	2014-03-10	Period2
1732	SH Yola	Dec	2013	2013-12-05	6	Female	4.2	Firsttest	Firsttest	Missing	No		Yes	AZTsdNVP	No	Yes	NVP	Yes	Missing	Exclusivebreastfeed	99	Missing	Negative	2013-12-18	2014-03-10	Period2
1733	SH Yola	Dec	2013	2013-12-06	6	Female	4.3	Firsttest	Firsttest	Missing	No		No		Yes	Missing		Yes	Yes	Exclusivebreastfeed	99	Missing	Negative	2013-12-18	2014-03-10	Period2
1734	SH Yola	Dec	2013	2013-12-07	6	Female	4.4	Firsttest	Firsttest	Missing	Yes	Before	No		No	Yes	Missing	Yes	Yes	Exclusivebreastfeed	2	Yesdaily	Negative	2013-12-18	2014-03-10	Period2
1735	SH Yola	Dec	2013	2013-12-08	6	Male	5.2	Firsttest	Firsttest	Missing	Missing		Missing		Missing	Yes	NVP	Yes	Missing	Exclusivebreastfeed	99	Missing	Missing	2013-12-18	2014-03-10	Period2
1736	SH Yola	Jan	2014	2014-01-01	8	Female	5.1	Firsttest	Firsttest	Missing	Yes	Before	No		No	Yes	NVP	Yes	Yes	Mixedfed	2	Yesstarttoday	Negative	2014-01-15	2014-03-10	Period2
1737	SH Yola	Jan	2014	2014-01-02	7	Female	3.1	Firsttest	Firsttest	Missing	Missing		Missing		Missing	Yes	NVP	Yes	Missing	Mixedfed	99	Missing	Negative	2014-01-15	2014-03-10	Period2
1738	SH Yola	Jan	2014	2014-01-03	8	Male	99	Firsttest	Firsttest	Missing	Missing		Missing		Missing	Yes	NVP	Yes	Missing	Mixedfed	99	Missing	Negative	2014-01-15	2014-03-10	Period2
1739	SH Yola	Jan	2014	2014-01-04	11	Female	5.1	Firsttest	Firsttest	Missing	Missing		Missing		Missing	Yes	NVP	No	No	Notbreastfed	99	Missing	Missing	2014-01-15	00/00/00	Period2
1740	SH Yola	Jan	2014	2014-01-05	9	Male	4.1	Firsttest	Firsttest	Missing	Missing		Missing		Missing	Yes	NVP	Yes	Missing	Exclusivebreastfeed	99	Missing	Negative	2014-01-15	2014-03-10	Period2
1741	SH Yola	Jan	2014	2014-01-06	10	Female	5.1	Firsttest	Firsttest	Missing	Missing		Missing		Missing	Yes	NVP	Yes	Missing	Exclusivebreastfeed	99	Yesstarttoday	Negative	2014-01-15	2014-03-10	Period2
1742	SH Yola	Jan	2014	2014-01-07	57	Female	99	Firsttest	Firsttest	Missing	Missing		Missing		Missing	Missing		Yes	Missing	Missing	99	Missing	Negative	2014-01-15	2014-04-08	Period2
1743	SH Yola	Jan	2014	2014-01-08	8	Male	3.9	Firsttest	Firsttest	Missing	Missing		Missing		Missing	Yes	NVP	No	No	Notbreastfed	99	Missing	Negative	2014-01-15	2014-04-08	Period2
1744	SH Yola	Jan	2014	2014-01-09	13	Male	6.5	Firsttest	Firsttest	Missing	Missing		Missing		Missing	Yes	NVP	Yes	Missing	Mixedfed	99	Missing	Negative	2014-01-15	2014-03-10	Period2
1745	SH Yola	Jan	2014	2014-01-10	59	Male	99	Repeat6weeks	SecondTest	Missing	Yes	Before	No		No	Yes	NVP	Yes	No	Missing	12	Yesdaily	Negative	2014-01-15	2014-03-10	Period2
1746	SH Yola	Jan	2014	2014-01-11	11	Male	99	Firsttest	Firsttest	Missing	Missing		Missing		Missing	Yes	NVP	Yes	Missing	Exclusivebreastfeed	99	Missing	Negative	2014-01-22	2014-04-08	Period2
1747	SH Yola	Jan	2014	2014-01-12	30	Male	5.1	Probwithfirsttest	Firsttest	Missing	No		No		No	No		Yes	Missing	Exclusivebreastfeed	7	Yesdaily	Negative	2014-01-22	2014-04-08	Period2
1748	SH Yola	Jan	2014	2014-01-13	55	Female	4.1	Firsttest	Firsttest	Missing	No		Yes	Tripleregimen	No	Yes	NVP	Yes	Yes	Mixedfed	99	Missing	Negative	2014-01-22	2014-04-08	Period2
1749	SH Yola	Jan	2014	2014-01-14	6	Female	5	Firsttest	Firsttest	Missing	No		No		Yes	Yes	NVP	Yes	Missing	Exclusivebreastfeed	99	Missing	Missing	2014-01-22	00/00/00	Period2
1750	SH Yola	Jan	2014	2014-01-15	15	Female	5	Firsttest	Firsttest	Missing	No		No		Yes	No		Yes	Missing	Mixedfed	99	Missing	Missing	2014-01-22	00/00/00	Period2
1751	SH Yola	Jan	2014	2014-01-16	6	Male	5.1	Firsttest	Firsttest	Missing	Missing		Missing		Missing	Yes	NVP	Yes	Missing	Exclusivebreastfeed	99	Missing	Negative	2014-01-22	2014-04-08	Period2
1752	SH Yola	Jan	2014	2014-01-16	32	Female	99	Probwithfirsttest	Firsttest	Missing	No		No		No	No		Yes	Yes	Missing	99	Yesstarttoday	Negative	2014-01-30	00/00/00	Period2
1753	SH Yola	Jan	2014	2014-01-16	32	Female	99	Probwithfirsttest	Firsttest	Missing	No		No		No	No		Yes	Yes	Missing	99	Yesstarttoday	Negative	2014-01-30	00/00/00	Period2
1754	SH Yola	Feb	2014	2014-02-01	36	Male	2.2	Probwithfirsttest	Firsttest	Missing	Missing		Missing		Missing	Missing		Yes	Missing	Mixedfed	99	Missing	Negative	2014-02-12	2014-04-08	Period2
1755	SH Yola	Feb	2014	2014-02-02	12	Male	4.7	Firsttest	Firsttest	Missing	Missing		Missing		Missing	Missing		Yes	Missing	Exclusivebreastfeed	99	Missing	Negative	2014-02-12	2014-04-08	Period2
1756	SH Yola	Feb	2014	2014-02-03	12	Male	4.5	Firsttest	Firsttest	Missing	Missing		Missing		Missing	Missing		Yes	Missing	Exclusivebreastfeed	99	Missing	Missing	2014-02-12	00/00/00	Period2
1757	SH Yola	Feb	2014	2014-02-04	25	Male	6.7	Probwithfirsttest	Firsttest	Missing	Missing		Missing		Missing	Missing		Yes	Missing	Mixedfed	99	Missing	Missing	2014-02-12	00/00/00	Period2
1758	SH Yola	Feb	2014	2014-02-05	9	Male	99	Firsttest	Firsttest	Missing	Missing		Missing		Missing	Missing		Yes	Missing	Exclusivebreastfeed	99	Missing	Missing	2014-02-12	00/00/00	Period2
1759	SH Yola	Feb	2014	2014-02-06	9	Male	99	Firsttest	Firsttest	Missing	Missing		Missing		Missing	Yes	NVP	No	No	Notbreastfed	99	Missing	Missing	2014-02-26	00/00/00	Period2
1760	SH Yola	Feb	2014	2014-02-07	9	Male	99	Firsttest	Firsttest	Missing	Missing		Missing		Missing	No		Yes	Missing	Mixedfed	99	Missing	Positive	2014-02-26	00/00/00	Period2
1761	SH Yola	Feb	2014	2014-02-08	52	Male	99	Firsttest	Firsttest	Missing	Missing		Missing		Missing	Yes	NVP	Yes	Missing	Mixedfed	99	Missing	Positive	2014-02-26	00/00/00	Period2
1762	SH Yola	Feb	2014	2014-02-09	9	Male	99	Firsttest	Firsttest	Missing	Missing		Missing		Missing	Yes	NVP	Yes	Missing	Mixedfed	99	Missing	Missing	2014-02-26	00/00/00	Period2
1763	SH Yola	Feb	2014	2014-02-10	11	Female	99	Firsttest	Firsttest	Missing	No		Yes	Tripleregimen	No	Yes	NVP	Yes	Yes	Exclusivebreastfeed	2	Missing	Negative	2014-02-26	00/00/00	Period2
1764	SH Yola	Feb	2014	2014-02-11	999	Male	99	Firsttest	Firsttest	Missing	Missing		Missing		Missing	No		Yes	Missing	Mixedfed	99	Missing	Positive	2014-02-26	00/00/00	Period2
1765	SH Yola	Mar	2014	2014-03-02	40	Male	99	Probwithfirsttest	Firsttest	Missing	Missing		Missing		Missing	Yes	NVP	Yes	Missing	Exclusivebreastfeed	99	Missing	Missing	2014-03-12	00/00/00	Period2
1766	SH Yola	Mar	2014	2014-03-02	11	Male	99	Firsttest	Firsttest	Missing	No		Yes	Tripleregimen	No	Yes	NVP	Yes	Yes	Exclusivebreastfeed	99	Yesstarttoday	Negative	2014-03-12	00/00/00	Period2
1767	SH Yola	Mar	2014	2014-03-03	73	Male	99	Repeat6weeks	SecondTest	Negative	No		Yes	Tripleregimen	No	Yes	NVP	Yes	No	Mixedfed	1	No	Negative	2014-03-12	00/00/00	Period2
1768	SH Yola	Mar	2014	2014-03-04	8	Female	99	Firsttest	Firsttest	Missing	Missing		Missing		Missing	Yes	NVP	Yes	Missing	Exclusivebreastfeed	99	Missing	Missing	2014-03-12	00/00/00	Period2
1769	SH Yola	Mar	2014	2014-03-05	9	Male	99	Firsttest	Firsttest	Missing	No		Yes	Tripleregimen	No	Yes	NVP	Yes	Yes	Exclusivebreastfeed	99	Yesdaily	Negative	2014-03-12	00/00/00	Period2
1770	SH Yola	Mar	2014	2014-03-06	999	Female	5.6	Firsttest	Firsttest	Missing	Missing		Missing		Missing	Yes	NVP	Yes	Missing	Exclusivebreastfeed	99	Missing	Missing	2014-03-12	00/00/00	Period2
1771	SH Yola	Mar	2014	2014-03-07	999	Male	5.7	Firsttest	Firsttest	Missing	Missing		Missing		Missing	Yes	NVP	Yes	Missing	Mixedfed	99	Missing	Missing	2014-03-12	00/00/00	Period2
1772	SH Yola	Mar	2014	2014-03-08	15	Male	6.2	Firsttest	Firsttest	Missing	Yes	Before	No		No	Yes	NVP	Yes	Yes	Exclusivebreastfeed	99	Yesstarttoday	Negative	2014-03-12	00/00/00	Period2
1773	SH Yola	Mar	2014	2014-03-09	999	Female	4.2	Firsttest	Firsttest	Missing	Missing		Missing		Missing	Yes	NVP	Yes	Missing	Exclusivebreastfeed	99	Missing	Missing	2014-03-12	00/00/00	Period2
1774	SH Yola	Mar	2014	2014-03-10	13	Female	6.5	Firsttest	Firsttest	Missing	Yes	Before	No		No	Yes	NVP	Yes	Yes	Exclusivebreastfeed	99	Yesstarttoday	Negative	2014-03-12	00/00/00	Period2
1775	SH Yola	Mar	2014	2014-03-11	999	Female	3.2	Firsttest	Firsttest	Missing	Missing		Missing		Missing	Yes	NVP	Yes	Missing	Exclusivebreastfeed	99	Missing	Missing	2014-03-19	00/00/00	Period2
1776	SH Yola	Mar	2014	2014-03-12	999	Female	3.1	Firsttest	Firsttest	Missing	Missing		Missing		Missing	Yes	NVP	Yes	Missing	Exclusivebreastfeed	99	Missing	Missing	2014-03-19	00/00/00	Period2
1777	SH Yola	Mar	2014	2014-03-13	4	Male	99	Firsttest	Firsttest	Missing	No		Yes	Tripleregimen	No	Yes	NVP	Yes	Yes	Exclusivebreastfeed	99	Yesstarttoday	Negative	2014-03-19	00/00/00	Period2
1778	SH Yola	Mar	2014	2014-03-14	6	Female	3.8	Firsttest	Firsttest	Missing	Yes	Before	No		No	No		Yes	Yes	Exclusivebreastfeed	99	Yesdaily	Negative	2014-03-26	00/00/00	Period2
1779	SH Yola	Mar	2014	2014-03-15	7	Female	5.3	Firsttest	Firsttest	Missing	Yes	Before	No		No	Yes	NVP	Yes	Yes	Exclusivebreastfeed	99	Missing	Negative	2014-03-26	00/00/00	Period2
1780	SH Yola	Apr	2014	2014-04-01	6	Female	99	Firsttest	Firsttest	Missing	No		No		Yes	Yes	NVP	Yes	Missing	Exclusivebreastfeed	99	Missing	Missing	2014-04-02	00/00/00	Period2
1781	SH Yola	Apr	2014	2014-04-02	35	Female	99	Probwithfirsttest	Firsttest	Missing	No		No		Yes	Yes	NVP	Yes	Missing	Exclusivebreastfeed	99	Missing	Missing	2014-04-02	00/00/00	Period2
1782	SH Yola	Apr	2014	2014-04-03	10	Male	99	Firsttest	Firsttest	Missing	No		No		Yes	Yes	NVP	Yes	Missing	Mixedfed	99	Missing	Missing	2014-04-16	00/00/00	Period2
1783	SH Yola	Apr	2014	2014-04-04	7	Male	99	Firsttest	Firsttest	Missing	No		Yes	Tripleregimen	No	Yes	NVP	Yes	Yes	Exclusivebreastfeed	99	Yesstarttoday	Negative	2014-04-16	00/00/00	Period2
1784	SH Yola	Apr	2014	2014-04-05	8	Female	99	Firsttest	Firsttest	Missing	No		Yes	Tripleregimen	No	Yes	NVP	Yes	Yes	Exclusivebreastfeed	99	Yesstarttoday	Negative	2014-04-16	00/00/00	Period2
1785	SH Yola	Apr	2014	2014-04-06	20	Female	99	Probwithfirsttest	Firsttest	Missing	No		Yes	Tripleregimen	No	Yes	NVP	Yes	Yes	Exclusivebreastfeed	99	Yesstarttoday	Negative	2014-04-16	00/00/00	Period2
1786	SH Yola	Apr	2014	2014-04-07	8	Male	99	Firsttest	Firsttest	Missing	Yes	Before	No		No	Yes	NVP	Yes	Yes	Exclusivebreastfeed	99	Yesstarttoday	Negative	2014-04-23	00/00/00	Period2
1787	SH Yola	Apr	2014	2014-04-08	42	Female	99	Probwithfirsttest	Firsttest	Missing	No		Yes	Tripleregimen	No	Yes	NVP	Yes	Yes	Exclusivebreastfeed	99	Yesstarttoday	Negative	2014-04-23	00/00/00	Period2
1788	SH Yola	Apr	2014	2014-04-09	6	Male	99	Firsttest	Firsttest	Missing	Yes	During	No		No	Yes	NVP	Yes	Yes	Exclusivebreastfeed	99	Yesstarttoday	Negative	2014-04-23	00/00/00	Period2
1789	SH Yola	Apr	2014	2014-04-10	6	Male	99	Firsttest	Firsttest	Missing	No		Yes	Tripleregimen	No	Yes	NVP	Yes	Yes	Exclusivebreastfeed	99	Missing	Negative	2014-04-23	00/00/00	Period2
1790	SH Yola	Apr	2014	2014-04-11	24	Male	99	Probwithfirsttest	Firsttest	Missing	No		No		Yes	Yes	NVP	Yes	Yes	Mixedfed	99	Missing	Negative	2014-04-23	00/00/00	Period2
1791	SH Yola	Apr	2014	2014-04-12	12	Female	99	Firsttest	Firsttest	Missing	No		No		Yes	No		Yes	Missing	Mixedfed	99	Yesstarttoday	Missing	2014-04-23	00/00/00	Period2
1792	SH Yola	Apr	2014	2014-04-13	6	Female	99	Firsttest	Firsttest	Missing	Yes	Before	No		No	Yes	NVP	Yes	Yes	Exclusivebreastfeed	99	Missing	Negative	2014-04-23	00/00/00	Period2
1793	SH Yola	Apr	2014	2014-04-13	6	Male	99	Firsttest	Firsttest	Missing	Yes	Before	No		No	Yes	NVP	Yes	Yes	Exclusivebreastfeed	99	Yesstarttoday	Negative	2014-04-23	00/00/00	Period2
1794	SH Yola	May	2014	2014-05-01	11	Female	99	Firsttest	Firsttest	Missing	Yes	Before	No		No	Yes	NVP	Yes	Yes	Mixedfed	99	Yesstarttoday	Negative	2014-05-28	00/00/00	Period2
1795	SH Yola	Jun	2014	2014-06-01	12	Female	99	Firsttest	Firsttest	Missing	Missing		Missing		Missing	Missing		Yes	Missing	Mixedfed	99	Missing	Missing	2014-06-04	00/00/00	Period2
1796	SH Yola	Jun	2014	2014-06-02	9	Female	99	Firsttest	Firsttest	Missing	Yes	Before	No		No	Yes	NVP	Yes	Yes	Exclusivebreastfeed	2	Yesstarttoday	Negative	2014-06-11	00/00/00	Period2
1797	SH Yola	Jun	2014	2014-06-03	7	Male	99	Firsttest	Firsttest	Missing	Yes	Before	No		No	Yes	NVP	Yes	Yes	Exclusivebreastfeed	1	Yesstarttoday	Negative	2014-06-11	00/00/00	Period2
1798	SH Yola	Jun	2014	2014-06-04	7	Male	99	Firsttest	Firsttest	Missing	No		No		Yes	Yes	NVP	Yes	Missing	Exclusivebreastfeed	99	Missing	Missing	2014-06-11	00/00/00	Period2
1799	SH Yola	Jun	2014	2014-06-05	61	Female	99	Repeat6weeks	SecondTest	Missing	No		No		No	No		Yes	No	Mixedfed	13	Yesdaily	Negative	2014-06-11	00/00/00	Period2
1800	SH Yola	Jun	2014	2014-06-06	9	Female	99	Firsttest	Firsttest	Missing	No		No		Yes	Yes	NVP	Yes	Missing	Exclusivebreastfeed	99	Missing	Missing	2014-06-11	00/00/00	Period2
1801	SH Yola	Jun	2014	2014-06-07	44	Male	5.7	Probwithfirsttest	Firsttest	Missing	No		No		Yes	Yes	NVP	Yes	Missing	Exclusivebreastfeed	99	Missing	Missing	2014-06-18	00/00/00	Period2
1802	SH Yola	Jun	2014	2014-06-08	27	Male	7.5	Probwithfirsttest	Firsttest	Missing	No		No		Yes	Yes	NVP	Yes	Missing	Exclusivebreastfeed	99	Missing	Negative	2014-06-18	00/00/00	Period2
1803	SH Yola	Jun	2014	2014-06-09	14	Female	5.5	Firsttest	Firsttest	Missing	Yes	Before	No		No	Yes	NVP	Yes	Yes	Exclusivebreastfeed	3	Yesstarttoday	Negative	2014-06-18	00/00/00	Period2
1804	SH Yola	Jun	2014	2014-06-10	54	Female	99	Repeat6weeks	SecondTest	Missing	No		Yes	Tripleregimen	No	Yes	NVP	Yes	No	Exclusivebreastfeed	13	Yesdaily	Negative	2014-06-18	00/00/00	Period2
1805	SH Yola	Jun	2014	2014-06-11	6	Male	4.4	Firsttest	Firsttest	Missing	Yes	Before	No		No	Yes	NVP	Yes	Yes	Exclusivebreastfeed	1	Yesstarttoday	Negative	2014-06-18	00/00/00	Period2
1806	SH Yola	Jun	2014	2014-06-12	6	Female	4.6	Firsttest	Firsttest	Missing	No		Yes	Tripleregimen	No	Yes	NVP	Yes	Yes	Exclusivebreastfeed	1	Yesstarttoday	Negative	2014-06-18	00/00/00	Period2
1807	SH Yola	Jun	2014	2014-06-13	8	Male	4.6	Firsttest	Firsttest	Missing	No		No		Yes	Missing		Yes	Missing	Exclusivebreastfeed	99	Missing	Missing	2014-06-18	00/00/00	Period2
1808	SH Yola	Jun	2014	2014-06-14	27	Female	99	Probwithfirsttest	Firsttest	Missing	No		No		Yes	Missing		Yes	Missing	Mixedfed	99	Missing	Missing	2014-06-18	00/00/00	Period2
1809	SH Yola	Jun	2014	2014-06-15	7	Female	4.4	Firsttest	Firsttest	Missing	No		No		Yes	Missing		Yes	Missing	Mixedfed	99	Missing	Missing	2014-06-18	00/00/00	Period2
1810	SH Yola	Jun	2014	2014-06-16	35	Female	6.6	Probwithfirsttest	Firsttest	Missing	No		No		No	Missing		Yes	Missing	Mixedfed	99	Missing	Missing	2014-06-18	00/00/00	Period2
1811	SH Yola	Jun	2014	2014-06-17	6	Male	99	Firsttest	Firsttest	Missing	Yes	Before	No		No	Yes	NVP	Yes	Yes	Exclusivebreastfeed	99	Yesstarttoday	Negative	2014-06-25	00/00/00	Period2
1812	SH Yola	Jun	2014	2014-06-18	9	Male	99	Firsttest	Firsttest	Missing	No		No		Yes	Yes	NVP	Yes	Missing	Exclusivebreastfeed	99	Missing	Missing	2014-06-25	00/00/00	Period2
1813	SH Yola	Jun	2014	2014-06-19	17	Male	99	Firsttest	Firsttest	Missing	Yes	Before	No		No	Yes	NVP	Yes	Yes	Exclusivebreastfeed	99	Missing	Negative	2014-06-25	00/00/00	Period2
1814	SH Yola	Jun	2014	2014-06-20	6	Female	99	Firsttest	Firsttest	Missing	Yes	Before	No		No	Yes	NVP	Yes	Yes	Exclusivebreastfeed	99	Missing	Negative	2014-06-27	00/00/00	Period2
1815	SH Yola	Jul	2014	2014-07-01	7	Male	5.5	Firsttest	Firsttest	Missing	No		Yes	Tripleregimen	No	Yes	NVP	Yes	Yes	Exclusivebreastfeed	1	Yesstarttoday	Negative	2014-07-02	00/00/00	Period2
1816	SH Yola	Jul	2014	2014-07-02	7	Female	4.3	Firsttest	Firsttest	Missing	No		No		Yes	Yes	NVP	Yes	Missing	Exclusivebreastfeed	99	Missing	Missing	2014-07-02	00/00/00	Period2
1817	SH Yola	Jul	2014	2014-07-03	6	Male	4.1	Firsttest	Firsttest	Missing	Yes	Before	No		No	Yes	NVP	Yes	Yes	Exclusivebreastfeed	1	Yesstarttoday	Negative	2014-07-02	00/00/00	Period2
1818	SH Yola	Jul	2014	2014-07-04	6	Male	3.7	Firsttest	Firsttest	Missing	Yes	Before	No		No	Yes	NVP	Yes	Yes	Exclusivebreastfeed	1	Yesstarttoday	Negative	2014-07-02	00/00/00	Period2
1819	SH Yola	Jul	2014	2014-07-05	46	Male	6.5	Probwithfirsttest	Firsttest	Missing	No		No		Yes	Yes	NVP	Yes	Missing	Mixedfed	99	Missing	Missing	2014-07-02	00/00/00	Period2
1820	SH Yola	Jul	2014	2014-07-06	59	Female	10	Repeat6weeks	SecondTest	Missing	No		Yes	Tripleregimen	No	Yes	NVP	Yes	No	Mixedfed	13	Yesdaily	Negative	2014-07-02	00/00/00	Period2
1821	SH Yola	Jul	2014	2014-07-07	4	Male	3.5	Firsttest	Firsttest	Missing	No		No		Yes	Yes	NVP	Yes	Missing	Exclusivebreastfeed	99	Missing	Missing	2014-07-02	00/00/00	Period2
1822	SH Yola	Jul	2014	2014-07-08	5	Female	99	Firsttest	Firsttest	Missing	No		No		Yes	Yes	NVP	Yes	Missing	Exclusivebreastfeed	99	Missing	Missing	2014-07-09	00/00/00	Period2
1823	SH Yola	Jul	2014	2014-07-09	59	Male	99	Repeat6weeks	SecondTest	Missing	Yes	Before	No		No	Yes	NVP	Yes	No	Exclusivebreastfeed	13	No	Negative	2014-07-16	00/00/00	Period2
1824	SH Yola	Jul	2014	2014-07-10	3	Male	99	Firsttest	Firsttest	Missing	No		No		Yes	Yes	NVP	Yes	Missing	Exclusivebreastfeed	99	Missing	Negative	2014-07-16	00/00/00	Period2
1825	SH Yola	Jul	2014	2014-07-11	4	Male	99	Firsttest	Firsttest	Missing	No		No		Yes	Yes	NVP	Yes	Missing	Exclusivebreastfeed	99	Missing	Missing	2014-07-16	00/00/00	Period2
1826	SH Yola	Jul	2014	2014-07-12	6	Male	99	Firsttest	Firsttest	Missing	No		No		Yes	Yes	NVP	Yes	Missing	Exclusivebreastfeed	99	Missing	Negative	2014-07-16	00/00/00	Period2
1827	SH Yola	Jul	2014	2014-07-13	30	Female	99	Probwithfirsttest	Firsttest	Missing	No		No		No	No		No	No	Notbreastfed	7	No	Negative	2014-07-30	00/00/00	Period2
1828	SH Yola	Jul	2014	2014-07-14	7	Female	99	Firsttest	Firsttest	Missing	No		No		Yes	Missing		Yes	Missing	Exclusivebreastfeed	99	Missing	Missing	2014-07-30	00/00/00	Period2
1829	SH Yola	Jul	2014	2014-07-15	6	Female	99	Firsttest	Firsttest	Missing	Yes	Before	No		No	Yes	NVP	Yes	Yes	Exclusivebreastfeed	99	Yesstarttoday	Negative	2014-07-30	00/00/00	Period2
1830	SH Yola	Aug	2014	2014-08-01	11	Female	99	Firsttest	Firsttest	Missing	No		No		Yes	Yes	NVP	Yes	Missing	Exclusivebreastfeed	99	Missing	Negative	2014-08-06	2015-03-15	Period2
1831	SH Yola	Aug	2014	2014-08-02	9	Male	99	Firsttest	Firsttest	Missing	No		No		Yes	Yes	NVP	Yes	Missing	Exclusivebreastfeed	99	Missing	Negative	2014-08-06	2015-03-15	Period2
1832	SH Yola	Aug	2014	2014-08-03	9	Male	99	Firsttest	Firsttest	Missing	No		No		No	Yes	NVP	Yes	Missing	Exclusivebreastfeed	99	Missing	Negative	2014-08-06	2015-03-15	Period2
1833	SH Yola	Aug	2014	2014-08-04	17	Male	99	Firsttest	Firsttest	Missing	No		No		Yes	Yes	NVP	Yes	Missing	Exclusivebreastfeed	99	Missing	Negative	2014-08-06	2015-03-15	Period2
1834	SH Yola	Sep	2014	2014-09-01	6	Male	99	Firsttest	Firsttest	Missing	No		No		Yes	Missing		Yes	Missing	Exclusivebreastfeed	99	Missing	Negative	2014-09-03	2015-03-15	Period2
1835	SH Yola	Sep	2014	2014-09-02	6	Female	99	Firsttest	Firsttest	Missing	No		No		Yes	Missing		Yes	Missing	Exclusivebreastfeed	99	Missing	Negative	2014-09-03	2015-03-15	Period2
1836	SH Yola	Sep	2014	2014-09-03	49	Male	99	Probwithfirsttest	Firsttest	Missing	No		No		Yes	Missing		Yes	Missing	Exclusivebreastfeed	99	Missing	Negative	2014-09-03	2015-03-15	Period2
1837	SH Yola	Sep	2014	2014-09-04	14	Male	99	Firsttest	Firsttest	Missing	Missing		Missing		Missing	Missing		Yes	Missing	Exclusivebreastfeed	99	Missing	Negative	2014-09-03	2015-03-15	Period2
1838	SH Yola	Sep	2014	2014-09-05	47	Female	99	Probwithfirsttest	Firsttest	Missing	Yes	Before	No		No	No		Yes	Yes	Exclusivebreastfeed	99	No	Negative	2014-09-03	2015-03-15	Period2
1839	SH Yola	Sep	2014	2014-09-06	6	Male	99	Firsttest	Firsttest	Missing	No		Yes	Tripleregimen	No	Yes	NVP	Yes	Yes	Exclusivebreastfeed	99	Yesstarttoday	Negative	2014-09-03	2015-03-15	Period2
1840	SH Yola	Sep	2014	2014-09-07	13	Female	99	Firsttest	Firsttest	Missing	No		No		Yes	Missing		Yes	Missing	Exclusivebreastfeed	99	Missing	Negative	2014-09-03	2015-03-15	Period2
1841	SH Yola	Sep	2014	2014-09-08	11	Female	99	Firsttest	Firsttest	Missing	Yes	Before	No		No	Yes	NVP	Yes	Yes	Exclusivebreastfeed	99	Yesdaily	Negative	2014-09-17	2015-03-15	Period2
1842	SH Yola	Sep	2014	2014-09-09	14	Female	99	Firsttest	Firsttest	Missing	No		No		Yes	No		Yes	Yes	Exclusivebreastfeed	99	Yesstarttoday	Negative	2014-09-17	2015-03-15	Period2
1843	SH Yola	Sep	2014	2014-09-10	13	Female	99	Firsttest	Firsttest	Missing	Yes	Before	No		No	Yes	NVP	Yes	Yes	Exclusivebreastfeed	99	Yesdaily	Negative	2014-09-17	2015-03-15	Period2
1844	SH Yola	Sep	2014	2014-09-11	8	Male	99	Firsttest	Firsttest	Missing	No		No		Yes	Missing		Yes	Missing	Exclusivebreastfeed	99	Missing	Negative	2014-09-17	2015-03-15	Period2
1845	SH Yola	Sep	2014	2014-09-12	12	Male	99	Firsttest	Firsttest	Missing	No		Yes	Tripleregimen	No	No		Yes	Yes	Exclusivebreastfeed	99	Yesdaily	Negative	2014-09-17	2015-03-15	Period2
1846	SH Yola	Sep	2014	2014-09-13	7	Male	99	Firsttest	Firsttest	Missing	Yes	Before	No		No	Yes	NVP	Yes	Yes	Exclusivebreastfeed	99	Yesstarttoday	Negative	2014-09-17	2015-03-15	Period2
1847	SH Yola	Sep	2014	2014-09-14	17	Male	99	Firsttest	Firsttest	Missing	Yes	Before	No		No	Yes	NVP	Yes	Missing	Exclusivebreastfeed	99	Yesstarttoday	Negative	2014-09-24	2015-03-15	Period2
1848	SH Yola	Sep	2014	2014-09-15	7	Male	99	Firsttest	Firsttest	Missing	No		No		Yes	Yes	NVP	Yes	Missing	Exclusivebreastfeed	99	Missing	Negative	2014-09-24	2015-03-15	Period2
1849	SH Yola	Sep	2014	2014-09-16	8	Male	99	Firsttest	Firsttest	Missing	No		No		Yes	Yes	NVP	Yes	Missing	Exclusivebreastfeed	99	Missing	Negative	2014-09-24	2015-03-15	Period2
1850	SH Yola	Sep	2014	2014-09-17	12	Male	99	Firsttest	Firsttest	Missing	No		No		Yes	Yes	NVP	Yes	Missing	Exclusivebreastfeed	99	Missing	Negative	2014-09-24	2015-03-15	Period2
1851	SH Yola	Sep	2014	2014-09-18	6	Female	99	Firsttest	Firsttest	Missing	No		No		Yes	Yes	NVP	Yes	Missing	Exclusivebreastfeed	99	Missing	Negative	2014-09-24	2015-03-15	Period2
1852	SH Yola	Sep	2014	2014-09-19	10	Female	99	Firsttest	Firsttest	Missing	No		No		Yes	Yes	NVP	Yes	Missing	Exclusivebreastfeed	99	Missing	Negative	2014-09-24	2015-03-15	Period2
1853	SH Yola	Sep	2014	2014-09-20	7	Female	99	Firsttest	Firsttest	Missing	No		No		Yes	Yes	NVP	Yes	Missing	Exclusivebreastfeed	99	Missing	Negative	2014-09-24	2015-03-15	Period2
1854	SH Yola	Oct	2014	2014-10-01	6	Male	99	Firsttest	Firsttest	Missing	No		No		Yes	Yes	NVP	Yes	Missing	Mixedfed	99	Missing	Negative	2014-10-08	2015-03-15	Period2
1855	SH Yola	Oct	2014	2014-10-02	8	Female	99	Firsttest	Firsttest	Missing	No		No		Yes	Yes	NVP	Yes	Missing	Exclusivebreastfeed	99	Missing	Negative	2014-10-08	2015-03-15	Period2
1856	SH Yola	Oct	2014	2014-10-03	7	Female	99	Firsttest	Firsttest	Missing	No		No		Yes	Yes	NVP	Yes	Missing	Exclusivebreastfeed	99	Missing	Negative	2014-10-08	2015-03-15	Period2
1857	SH Yola	Oct	2014	2014-10-04	15	Female	99	Firsttest	Firsttest	Missing	No		No		Yes	Yes	NVP	Yes	Missing	Exclusivebreastfeed	99	Missing	Negative	2014-10-08	2015-03-15	Period2
1858	SH Yola	Oct	2014	2014-10-05	9	Female	99	Firsttest	Firsttest	Missing	No		No		Yes	Yes	NVP	Yes	Missing	Mixedfed	99	Missing	Negative	2014-10-08	2015-03-15	Period2
1859	SH Yola	Oct	2014	2014-10-06	8	Male	99	Firsttest	Firsttest	Missing	No		No		Yes	Yes	NVP	Yes	Missing	Mixedfed	99	Missing	Negative	2014-10-08	2015-03-15	Period2
1860	SH Yola	Oct	2014	2014-10-07	52	Male	99	Repeat6weeks	SecondTest	Missing	Yes	Before	No		No	Yes	NVP	Yes	No	Exclusivebreastfeed	99	Yesdaily	Negative	2014-10-08	2015-03-15	Period2
1861	SH Yola	Oct	2014	2014-10-08	37	Female	99	Probwithfirsttest	Firsttest	Missing	No		No		No	No		Yes	Missing	Mixedfed	99	Missing	Negative	2014-10-15	2015-03-15	Period2
1862	SH Yola	Oct	2014	2014-10-09	37	Male	99	Probwithfirsttest	Firsttest	Missing	No		No		Yes	Yes	NVP	Yes	Missing	Mixedfed	99	Missing	Negative	2014-10-15	2015-03-15	Period2
1863	SH Yola	Oct	2014	2014-10-10	7	Male	99	Firsttest	Firsttest	Missing	No		No		Yes	Yes	NVP	Yes	Missing	Exclusivebreastfeed	99	Missing	Negative	2014-10-16	2015-03-15	Period2
1864	SH Yola	Oct	2014	2014-10-11	7	Female	99	Firsttest	Firsttest	Missing	No		No		Yes	Yes	NVP	Yes	Yes	Exclusivebreastfeed	2	Yesdaily	Negative	2014-10-16	2015-03-15	Period2
1865	SH Yola	Oct	2014	2014-10-12	13	Female	99	Firsttest	Firsttest	Missing	Yes	Before	No		No	Yes	NVP	Yes	No	Mixedfed	99	No	Negative	2014-10-16	2015-03-15	Period2
1866	SH Yola	Oct	2014	2014-10-13	64	Male	99	Repeat6weeks	SecondTest	Missing	Yes	Before	No		No	Yes	NVP	Yes	No	Mixedfed	13	No	Negative	2014-10-20	2015-03-15	Period2
1867	SH Yola	Oct	2014	2014-10-14	7	Male	99	Repeat6weeks	SecondTest	Missing	No		No		Yes	Yes	NVP	Yes	Yes	Mixedfed	99	Yesstarttoday	Negative	2014-10-29	2015-03-15	Period2
1868	SH Yola	Oct	2014	2014-10-15	6	Male	99	Firsttest	Firsttest	Missing	No		No		Yes	Yes	NVP	Yes	Missing	Mixedfed	99	Missing	Negative	2014-10-29	2015-03-15	Period2
1869	SH Yola	Oct	2014	2014-10-16	10	Female	99	Firsttest	Firsttest	Missing	No		No		Yes	Yes	NVP	Yes	Yes	Mixedfed	99	Yesstarttoday	Negative	2014-10-29	2015-03-15	Period2
1870	SH Yola	Oct	2014	2014-10-17	6	Female	99	Firsttest	Firsttest	Missing	No		No		Yes	Yes	NVP	Yes	Missing	Exclusivebreastfeed	99	Missing	Negative	2014-10-29	2015-03-15	Period2
1871	SH Yola	Oct	2014	2014-10-18	11	Female	99	Firsttest	Firsttest	Missing	No		No		Yes	No		No	No	Notbreastfed	99	No	Negative	2014-10-29	2015-03-15	Period2
1872	SH Yola	Nov	2014	2014-11-01	7	Male	99	Firsttest	Firsttest	Missing	No		No		Yes	Yes	NVP	Yes	Missing	Exclusivebreastfeed	99	Missing	Negative	2014-11-05	2015-03-15	Period2
1873	SH Yola	Nov	2014	2014-11-02	8	Male	99	Firsttest	Firsttest	Missing	Yes	Before	No		No	Yes	NVP	Yes	Yes	Exclusivebreastfeed	99	Yesstarttoday	Negative	2014-11-05	2015-03-15	Period2
1874	SH Yola	Nov	2014	2014-11-03	18	Male	99	Firsttest	Firsttest	Missing	No		No		Yes	Yes	NVP	Yes	Missing	Exclusivebreastfeed	99	Missing	Negative	2014-11-12	2015-03-15	Period2
1875	SH Yola	Nov	2014	2014-11-04	6	Female	99	Firsttest	Firsttest	Missing	Yes	Before	No		No	Yes	NVP	Yes	Yes	Exclusivebreastfeed	99	Yesstarttoday	Negative	2014-11-12	2015-03-15	Period2
1876	SH Yola	Nov	2014	2014-11-05	23	Male	99	Probwithfirsttest	Firsttest	Missing	No		Yes	Tripleregimen	No	Yes	NVP	Yes	Yes	Exclusivebreastfeed	99	Yesdaily	Negative	2014-11-12	2015-03-15	Period2
1877	SH Yola	Nov	2014	2014-11-06	17	Female	99	Firsttest	Firsttest	Missing	Yes	Before	No		No	Yes	NVP	Yes	Yes	Exclusivebreastfeed	99	Yesstarttoday	Negative	2014-11-12	2015-03-15	Period2
1878	SH Yola	Nov	2014	2014-11-07	8	Female	99	Firsttest	Firsttest	Missing	Yes	Before	No		No	Yes	NVP	Yes	Yes	Exclusivebreastfeed	99	Yesdaily	Negative	2014-11-12	2015-03-15	Period2
1879	SH Yola	Nov	2014	2014-11-08	7	Male	99	Firsttest	Firsttest	Missing	No		Yes	AZTsdNVP	No	Yes	NVP	Yes	Missing	Exclusivebreastfeed	99	Missing	Negative	2014-11-19	2015-03-15	Period2
1880	SH Yola	Nov	2014	2014-11-09	7	Male	99	Firsttest	Firsttest	Missing	Yes	Before	No		No	Yes	NVP	Yes	Yes	Exclusivebreastfeed	99	Yesstarttoday	Negative	2014-11-19	2015-03-15	Period2
1881	SH Yola	Nov	2014	2014-11-10	6	Female	99	Firsttest	Firsttest	Missing	No		No		Yes	Yes	NVP	Yes	Missing	Exclusivebreastfeed	99	Missing	Negative	2014-11-19	2015-03-15	Period2
1882	SH Yola	Nov	2014	2014-11-11	8	Female	99	Firsttest	Firsttest	Missing	Yes	Before	No		No	Yes	NVP	Yes	Yes	Exclusivebreastfeed	99	Yesstarttoday	Negative	2014-11-19	2015-03-15	Period2
1883	SH Yola	Nov	2014	2014-11-12	13	Male	99	Firsttest	Firsttest	Missing	Yes	Before	No		No	Yes	NVP	Yes	Yes	Exclusivebreastfeed	99	Yesdaily	Negative	2014-11-19	2015-03-15	Period2
1884	SH Yola	Nov	2014	2014-11-13	10	Female	99	Firsttest	Firsttest	Missing	No		Yes	AZTsdNVP	No	Yes	NVP	Yes	Missing	Exclusivebreastfeed	99	Missing	Negative	2014-11-19	2015-03-15	Period2
1885	SH Yola	Nov	2014	2014-11-14	6	Female	99	Firsttest	Firsttest	Missing	No		No		Yes	Yes	NVP	Yes	Missing	Mixedfed	99	Missing	Negative	2014-11-19	2015-03-15	Period2
1886	SH Yola	Nov	2014	2014-11-15	6	Male	99	Firsttest	Firsttest	Missing	Yes	Before	No		No	Yes	NVP	Yes	Yes	Exclusivebreastfeed	99	Yesstarttoday	Negative	2014-11-19	2015-03-15	Period2
1887	SH Yola	Nov	2014	2014-11-16	11	Male	99	Firsttest	Firsttest	Missing	No		Yes	Tripleregimen	No	Yes	NVP	Yes	Yes	Exclusivebreastfeed	99	Yesstarttoday	Negative	2014-11-26	2015-03-15	Period2
1888	SH Yola	Nov	2014	2014-11-17	999	Female	99	Firsttest	Firsttest	Missing	No		No		Yes	Yes	NVP	Missing	Missing	Missing	99	Missing	Missing	2014-11-26	2015-03-15	Period2
1889	SH Yola	Nov	2014	2014-11-18	6	Female	99	Firsttest	Firsttest	Missing	No		Yes	Tripleregimen	No	Yes	NVP	Yes	Yes	Exclusivebreastfeed	99	No	Negative	2014-11-26	2015-03-15	Period2
1890	SH Yola	Nov	2014	2014-11-19	9	Male	99	Firsttest	Firsttest	Missing	No		No		Yes	Yes	NVP	Yes	Missing	Exclusivebreastfeed	99	Missing	Negative	2014-11-26	2015-03-15	Period2
1891	SH Yola	Nov	2014	2014-11-20	14	Male	99	Firsttest	Firsttest	Missing	No		No		Yes	Yes	NVP	Yes	Missing	Exclusivebreastfeed	99	Missing	Negative	2014-11-26	2015-03-15	Period2
1892	SH Yola	Nov	2014	2014-11-21	6	Female	99	Firsttest	Firsttest	Missing	No		No		Yes	Yes	NVP	Yes	Missing	Exclusivebreastfeed	99	Missing	Negative	2014-11-26	2015-03-15	Period2
1893	SH Yola	Dec	2014	2014-12-01	6	Male	99	Firsttest	Firsttest	Missing	No		No		Yes	Yes	NVP	Yes	Missing	Mixedfed	99	Missing	Negative	2014-12-03	2015-03-15	Period2
1894	SH Yola	Dec	2014	2014-12-02	12	Female	99	Firsttest	Firsttest	Missing	No		No		No	No		Yes	Missing	Mixedfed	99	Missing	Negative	2014-12-17	2015-03-15	Period2
1895	SH Yola	Dec	2014	2014-12-03	999	Female	99	Firsttest	Firsttest	Missing	No		No		Yes	Yes	NVP	Yes	Missing	Mixedfed	99	Missing	Missing	2014-12-17	00/00/00	Period2
1896	SH Yola	Dec	2014	2014-12-04	62	Male	99	Firsttest	Firsttest	Missing	No		No		Yes	Yes	NVP	Yes	Missing	Mixedfed	99	Missing	Negative	2014-12-17	2015-03-15	Period2
1897	SH Yola	Dec	2014	2014-12-05	24	Female	99	Probwithfirsttest	Firsttest	Missing	No		No		No	No		Yes	Missing	Mixedfed	99	Missing	Missing	2014-12-24	00/00/00	Period2
1898	SH Yola	Dec	2014	2014-12-06	7	Female	99	Firsttest	Firsttest	Missing	No		No		Yes	Yes	NVP	Yes	Missing	Exclusivebreastfeed	99	Missing	Negative	2014-12-24	2015-03-15	Period2
1899	SH Yola	Dec	2014	2014-12-07	30	Female	99	Probwithfirsttest	Firsttest	Missing	No		No		Yes	Yes	NVP	Yes	Missing	Mixedfed	99	Missing	Missing	2014-12-24	00/00/00	Period2
1900	SH Yola	Dec	2014	2014-12-08	5	Female	99	Firsttest	Firsttest	Missing	No		No		Yes	Yes	NVP	Yes	Missing	Exclusivebreastfeed	99	Missing	Negative	2014-12-24	2015-03-15	Period2
